# Supplementary material for: Centuries of genome instability and evolution in soft-shell clam, Mya arenaria, bivalve transmissible neoplasia
Source: Nat Cancer. 2023 Oct 2;4(11):1561–74. doi: 10.1038/s43018-023-00643-7 (PMC10663159; doi:10.1038/s43018-023-00643-7)
Supplement: Supplementary file 3 — Supplementary Tables 1–6. [file 43018_2023_643_MOESM3_ESM.xlsx]

## Sheet: Table of Contents
Table	Tab name	Title
Supplementary Table 1	SuppT1 - genomes	Improved genome contiguity and completeness
Supplementary Table 2	SuppT2 - WGS	List of whole genome sequenced samples
Supplementary Table 3	SuppT3 - dnds	dN/dS positive selection hits table
Supplementary Table 4	SuppT4 - primers	Primers for inverse PCR
Supplementary Table 5	SuppT5 - steamer	Cancer-related genes with steamer antisense upstream insertion bias
Supplementary Table 6	SuppT6 - RNAseq	List of RNA sequenced samples

## Sheet: SuppT1 - genomes
Genome	Sequencing	Source	Length (Gb)	GC (%)	Repeat (%)	Scaffolds	Contigs	Scaffold N50 (kB)	Contig N50 (kB)	BUSCO score (metazoa)
Mya.genome.v1.01	Illumina, low cov PacBio	2 clams, Plachetzki et al.	1.32	34.98	35.54	152330	226958	14.7	10.6	C:71.4%[S:55.6%,D:15.8%],F:16.7%,M:11.9%,n:954
Mar.3.1.1	10x	MELC-2E11, This paper	1.29	35.27	39.64	1029422	1100210	22.07	10.972	C:73.9%[S:62.8%,D:11.1%],F:13.1%,M:13.0%,n:954
Mar.3.4.6.p1	PacBio, HiC, 10x	MELC-2E11, This paper	1.22	35.32	41.72	17	539	58023	3381	C:94.9%[S:92.5%,D:2.4%],F:1.2%,M:3.9%,n:954

## Sheet: SuppT2 - WGS
Name	Map code	Alternate aliases	Healthy/BTN	Date sampled	Location
MELC-2E11	Href		Healthy	2018-06-01	Larrabe Cove, Machiasport, ME, USA
MELC-A9*	Husa		Healthy	2013-09-18	Larrabe Cove, Machiasport, ME, USA
PEI-DF490*	Hpei	Dfar490	Healthy	2010-05-01	Dunk Estuary, PEI, Canada
PEI-DF488*	pei1	DF-488, Dfar-488	BTN	2010-10-28	Dunk Estuary, PEI, Canada
PEI-DN03*	pei2	DN-HL03, Dnear-HL03	BTN	2010-05-01	Dunk Estuary, PEI, Canada
PEI-DN08*	pei3	Dnear-08	BTN	2010-05-01	Dunk Estuary, PEI, Canada
FFM-19G1	usa1		BTN	2020-08-31	Brunswick, ME, USA
FFM-20B2	usa2		BTN	2020-08-31	Brunswick, ME, USA
FFM-22F10	usa3		BTN	2021-03-31	Waldoboro, ME, USA
MELC-A11*	usa4		BTN	2013-09-18	Larrabe Cove, Machiasport, ME, USA
NYTC-C9*	usa5		BTN	2014-04-12	Long Island Northshore, NY, USA
*previously reported in Metzger et al 2015

## Sheet: SuppT3 - dnds
Gene annotation information			Somatic mutations				Healthy clam SNVs
annotated_name	AA #	top bivalve blastp hit	n_syn	n_mis	wmis_cv	qmis_cv	n_syn	n_mis	wmis_cv	qmis_cv
uncharacterized_1199	312	no hits	2	30	35.9632	2.41975e-08	0	1	0.0584029	9.22024e-07
TEN1-like_3	112	receptor-type tyrosine-protein phosphatase mu-like (Mizuhopecten yessoensis)	2	12	34.8681	0.000164036	13	14	0.426589	0.0453415
uncharacterized_7181	80	no hits	1	9	105.558	0.000164036	3	3	0.571001	0.511054
uncharacterized_10146	211	uncharacterized protein (Crassostrea virginica)	4	15	11.3208	0.00924503	4	0	0	1.05594e-05

## Sheet: SuppT4 - primers
ID code	Oligo name	Sequence	Direction
SHO_062	SHO_062_MyaMT_dloop_F1	TACGAGCAAAAGCCGTTCCT	F
SHO_065	SHO_065_MyaMT_dloop_R1	CCCATAACGCCCGATTTTGC	R
SHO_067	SHO_067_MyaMT_dloop_R3	AACCGAGCTGACCTCATTCA	R
SHO_071	SHO_071_MyaMT_dloop_F7	TCCTGTGTGCCGAAAGAGTC	F
SHO_072	SHO_072_MyaMT_dloop_F8	CGTGGCGGGAGTATACAGTG	F
SHO_073	SHO_073_MyaMT_dloop_F9	GGAGAGGGGAGAGGGGATTT	F

## Sheet: SuppT5 - steamer
gene name	cancer hit	Cancer hit description from genecards.org
TADBP-like_1	MSI2	RNA-binding protein that is a member of the Musashi protein family
ANR10-like_1	ANK1	Ankyrins are a family of proteins that link the integral membrane proteins to the underlying spectrin-actin cytoskeleton
DHSDB-like_1	SDHD	This gene encodes a member of complex II of the respiratory chain, which is responsible for the oxidation of succinate
ZN865-like_1	PRDM16	Binds DNA and functions as a transcriptional regulator
ZN878-like_1	ZNF429	Predicted to enable DNA-binding transcription factor activity, RNA polymerase II-specific and RNA polymerase II cis-regulatory region sequence-specific DNA binding activity
KPSH1-like_1	PRKACA	This gene encodes one of the catalytic subunits of protein kinase A, which exists as a tetrameric holoenzyme with two regulatory subunits and two catalytic subunits, in its inactive form
BTAF1-like_1	SMARCA4	The protein encoded by this gene is a member of the SWI/SNF family of proteins and is similar to the brahma protein of Drosophila
DAPP1-like_1	PLCG1	The protein encoded by this gene catalyzes the formation of inositol 1,4,5-trisphosphate and diacylglycerol from phosphatidylinositol 4,5-bisphosphate
PTPRA-like_9	PTPRT	The protein encoded by this gene is a member of the protein tyrosine phosphatase (PTP) family

## Sheet: SuppT6 - RNAseq
Name	Alternate aliases	Healthy/BTN	Tissues	Date sampled	Location
MELC-2E11	HEL_1	Healthy	hemocytes, foot, gill, adductor muscle, mantle, and siphon	2018-06-01	Larrabe Cove, Machiasport, ME, USA
FFM-27C11	HEL_2	Healthy	hemocytes, foot, gill, adductor muscle, mantle, and siphon	2022-10-17	Friendship, ME, USA
FFM-27H7	HEL_3	Healthy	hemocytes, foot, gill, adductor muscle, mantle, and siphon	2022-10-17	Friendship, ME, USA
FFM-15G1	HEL_4	Healthy	hemocytes only	2020-06-30	Brunswick, ME, USA
FFM-16B11	HEL_5	Healthy	hemocytes only	2020-06-30	Brunswick, ME, USA
FFM-28E5	BTN_1	BTN	BTN isolate	2022-10-13	Perry, ME, USA
FFM-28E6	BTN_2	BTN	BTN isolate	2022-10-13	Perry, ME, USA
FFM-28E7	BTN_3	BTN	BTN isolate	2022-10-13	Perry, ME, USA
FFM-15G11	BTN_4	BTN	BTN isolate	2020-06-30	Brunswick, ME, USA
FFM-16G1	BTN_5	BTN	BTN isolate	2020-06-30	Brunswick, ME, USA
