# Supplementary material for: Centuries of genome instability and evolution in soft-shell clam, Mya arenaria, bivalve transmissible neoplasia
Source: Nat Cancer. 2023 Oct 2;4(11):1561–74. doi: 10.1038/s43018-023-00643-7 (PMC10663159; doi:10.1038/s43018-023-00643-7)
Supplement: Supplementary file 4 — Source data for all figures and extended data figures. [file 43018_2023_643_MOESM4_ESM.xlsx]

## Sheet: Fig1a - Map
Sample	type	location	location2	lat	long
MELC-2E11	Reference	Maine	Larrabee Cove, ME	44.6723	-67.3769
MELC-A9	Healthy	Maine	Larrabee Cove, ME	44.6723	-67.3769
PEI-DF490	Healthy	PEI	Dunk Estuary, PEI	46.3596	-63.7579
FFM-19G1	USA	Maine	Brunswick, ME	43.8486	-70.0172
FFM-20B2	USA	Maine	Brunswick, ME	43.8486	-70.0172
FFM-22F10	USA	Maine	Waldoboro, ME	44.0389	-69.3628
MELC-A11	USA	Maine	Larrabee Cove, ME	44.6723	-67.3769
NYTC-C9	USA	NY	Port Jefferson, NY	40.949	-73.0705
PEI-DF488	PEI	PEI	Dunk Estuary, PEI	46.3596	-63.7579
PEI-DNHL03	PEI	PEI	Dunk Estuary, PEI	46.3596	-63.7579
PEI-DN08	PEI	PEI	Dunk Estuary, PEI	46.3596	-63.7579

## Sheet: Fig1e - Phylogeny
((((C_usa4:0.009760155819,((C_usa1:0.007544222369,C_usa2:0.007485891077)100:0.001865205442,C_usa3:0.009002659007)100:0.0007547731142)100:0.005445509186,C_usa5:0.0132235198)100:0.1071744959,((C_pei1:0.006437106755,C_pei2:0.008350811665)100:0.002164007248,C_pei3:0.01346745095)100:0.1029595117)100:0,genome:0.7537832456)100;

## Sheet: Fig2a - Spectra
	ACA>AAA	ACC>AAC	ACG>AAG	ACT>AAT	CCA>CAA	CCC>CAC	CCG>CAG	CCT>CAT	GCA>GAA	GCC>GAC	GCG>GAG	GCT>GAT	TCA>TAA	TCC>TAC	TCG>TAG	TCT>TAT	ACA>AGA	ACC>AGC	ACG>AGG	ACT>AGT	CCA>CGA	CCC>CGC	CCG>CGG	CCT>CGT	GCA>GGA	GCC>GGC	GCG>GGG	GCT>GGT	TCA>TGA	TCC>TGC	TCG>TGG	TCT>TGT	ACA>ATA	ACC>ATC	ACG>ATG	ACT>ATT	CCA>CTA	CCC>CTC	CCG>CTG	CCT>CTT	GCA>GTA	GCC>GTC	GCG>GTG	GCT>GTT	TCA>TTA	TCC>TTC	TCG>TTG	TCT>TTT	ATA>AAA
anyH	0.0124805	0.0112656	0.0141828	0.0113174	0.0158185	0.0110982	0.0132938	0.0141327	0.00884315	0.00696129	0.00870191	0.00846173	0.0113738	0.00741013	0.00812587	0.0131767	0.00365487	0.00404153	0.00560608	0.00426507	0.00352413	0.00374731	0.00534768	0.00435229	0.00350419	0.00439951	0.00621753	0.00499375	0.00421801	0.00385507	0.00547781	0.00519114	0.0168926	0.0186807	0.0308624	0.0186714	0.015797	0.0173333	0.0308757	0.0188686	0.0165377	0.0209336	0.0307921	0.0201196	0.0235149	0.0254822	0.0350197	0.0228564	0.0131152
allPEInoUSAnoH_noLOH	0.008854	0.00950775	0.0105477	0.00893109	0.0170588	0.0183706	0.019374	0.0244421	0.00813648	0.00947036	0.00997273	0.0104648	0.0110429	0.00970678	0.00920875	0.0195682	0.00353373	0.00319581	0.0041972	0.00439549	0.00382173	0.00324659	0.00467967	0.00533307	0.00268657	0.00347314	0.00464797	0.004779	0.00481729	0.00262398	0.00447441	0.00523884	0.0128335	0.0155009	0.0222527	0.0156177	0.0117506	0.0156852	0.0202324	0.0209006	0.0118575	0.0227235	0.0231105	0.0176189	0.0132395	0.0179418	0.0347989	0.0160855	0.0127441
allUSAnoPEInoH_noLOH	0.00771222	0.0102927	0.0114261	0.0089635	0.0141025	0.0158607	0.0191811	0.0188342	0.0100246	0.00882003	0.0105499	0.00981216	0.00895649	0.0100371	0.00883305	0.0223081	0.00292827	0.00263957	0.00374139	0.00331615	0.00298663	0.00261633	0.00540451	0.00378945	0.00204408	0.00300996	0.0037429	0.00388934	0.00385618	0.0022357	0.00335837	0.00388191	0.0122136	0.0148486	0.0278052	0.0159116	0.0107873	0.0182427	0.0266898	0.0194673	0.0138385	0.0361129	0.0275191	0.0209286	0.0126406	0.0195931	0.0343434	0.0158727	0.0114345
allPEInoUSAnoH_LOH	0.0113281	0.0104945	0.0133548	0.0112203	0.01642	0.0141704	0.0160214	0.0188848	0.00891827	0.00865373	0.00902601	0.00909833	0.0112905	0.00892115	0.0091839	0.0169541	0.00353805	0.00342028	0.00561903	0.00410126	0.00358464	0.00357238	0.00489485	0.00458158	0.00316823	0.00424438	0.00563294	0.00539913	0.00426573	0.00339802	0.00530901	0.00496522	0.0154525	0.0175313	0.0285698	0.0171518	0.01343	0.0163585	0.0283819	0.0196501	0.014538	0.0220468	0.0280316	0.0185174	0.0203834	0.0231605	0.0344051	0.0210118	0.0135622
allUSAnoPEInoH_LOH	0.0116051	0.0121347	0.0140028	0.011489	0.0152018	0.0125494	0.0151722	0.0181007	0.0091453	0.00788406	0.00923736	0.00914798	0.0109806	0.00894593	0.00880601	0.0211305	0.00342799	0.00344696	0.00529531	0.00393207	0.00335745	0.00296929	0.00441232	0.0041651	0.00293263	0.00361274	0.00467433	0.00462764	0.00434045	0.0030722	0.00432515	0.00436471	0.0151832	0.0160624	0.0275389	0.0174793	0.0135852	0.0150145	0.0244871	0.0182175	0.0148062	0.0236145	0.0278512	0.0202141	0.0205825	0.0234678	0.032404	0.0209655	0.0140271
allCanyH	0.0121519	0.010965	0.0147064	0.0111473	0.0137355	0.010471	0.0129148	0.0120363	0.00758107	0.00642325	0.008237	0.00732403	0.010613	0.00633958	0.00751593	0.010469	0.00346949	0.00430911	0.00546381	0.00435978	0.00356451	0.00410869	0.00540569	0.00458306	0.00324395	0.00447481	0.00592181	0.00485466	0.0042494	0.00431482	0.0056583	0.00571147	0.0158414	0.0172048	0.02953	0.0184353	0.0137236	0.0161421	0.0276188	0.0179103	0.016409	0.0205589	0.0296178	0.021273	0.021368	0.022892	0.0318013	0.0207728	0.0122944
allCnoH	0.012164	0.0113164	0.0140398	0.0111419	0.016144	0.0116522	0.0138998	0.0149271	0.00902109	0.00712319	0.00875107	0.00873091	0.0112651	0.00763012	0.00811417	0.0140217	0.00374731	0.00388581	0.00550927	0.00422952	0.00362284	0.00370072	0.00535139	0.00441957	0.0034823	0.00439074	0.00632682	0.00520038	0.00423589	0.00372033	0.00544064	0.00511067	0.0168448	0.0186287	0.0306693	0.018448	0.01591	0.0177652	0.0311467	0.0190771	0.015943	0.0210702	0.0309146	0.0194816	0.0234929	0.0259955	0.0357585	0.0232883	0.0132673
allPEInoUSAnoH	0.00866597	0.0107552	0.0121074	0.00952782	0.0143248	0.0150491	0.0181497	0.0186739	0.00982104	0.00857052	0.0101695	0.00957383	0.00946286	0.00975322	0.00881232	0.0220692	0.00306577	0.00280705	0.00412693	0.00343483	0.0030476	0.00275107	0.00517781	0.00386771	0.00227015	0.00314153	0.00397325	0.00405526	0.00395804	0.0024392	0.00351758	0.00397713	0.0129126	0.0151587	0.0277179	0.0162915	0.0114037	0.0174582	0.0260466	0.0191629	0.0140115	0.0331334	0.0275838	0.0207997	0.0145954	0.0205841	0.0338992	0.0171415	0.0120815
allUSAnoPEInoH	0.00959171	0.00979657	0.0114021	0.00960532	0.0168381	0.0171669	0.0184025	0.0228218	0.00836859	0.00921124	0.00971891	0.0100113	0.0111224	0.00945501	0.00921267	0.018858	0.00352882	0.00325865	0.00456649	0.00430184	0.00371344	0.00335078	0.00475948	0.00510303	0.00282462	0.00369301	0.00495035	0.00496857	0.00463232	0.0028331	0.00473894	0.0051463	0.013616	0.0161253	0.0241996	0.0160687	0.012208	0.0158998	0.0227859	0.0205458	0.0126595	0.0225127	0.024556	0.0179226	0.0153947	0.019546	0.0347594	0.017643	0.0130093
H_P	0.0125066	0.0113459	0.0140949	0.0114347	0.0161905	0.0113836	0.0133667	0.0144779	0.0091834	0.00701882	0.00880131	0.00862417	0.0115596	0.00756514	0.00813796	0.0137668	0.00369441	0.00405837	0.00558289	0.00424517	0.00353755	0.00366638	0.00526311	0.00432888	0.00356795	0.00440839	0.00622272	0.00494507	0.00418656	0.00379768	0.00547136	0.00511755	0.0170737	0.0188379	0.0309349	0.0186614	0.0161478	0.0176478	0.0313521	0.0190179	0.0165076	0.0207382	0.0308725	0.0197442	0.0239628	0.0258888	0.0355321	0.0231292	0.0132737
H_R	0.0127029	0.0113677	0.0141391	0.0114885	0.0161931	0.0115081	0.0135571	0.0147693	0.00926397	0.00725971	0.00877586	0.008858	0.0114042	0.00779617	0.00859318	0.0139527	0.00382388	0.00384811	0.00542205	0.0042649	0.00338064	0.00370888	0.00533345	0.00425993	0.00363461	0.00430376	0.0064503	0.00500472	0.00415912	0.00370063	0.00526306	0.00500994	0.0171707	0.0191191	0.0315612	0.0185798	0.0164974	0.0180909	0.0318234	0.0191025	0.016537	0.0215436	0.0315549	0.0196111	0.024022	0.0265133	0.0361086	0.0233986	0.0132962
H_RP	0.0121838	0.0111796	0.0140616	0.0110765	0.0150995	0.0105234	0.0131782	0.013672	0.00855104	0.00686655	0.00863716	0.00834696	0.0112626	0.00723645	0.00797691	0.0121215	0.00349108	0.00431196	0.00545103	0.00446568	0.00359821	0.00387899	0.00533753	0.00437593	0.00331779	0.00419831	0.00625559	0.00515897	0.00432502	0.00384606	0.00593826	0.00526857	0.0164445	0.0183149	0.0309611	0.0184127	0.0151231	0.0169812	0.0298387	0.0187698	0.0166123	0.0212546	0.0309366	0.0207851	0.0231658	0.0249839	0.03443	0.0221407	0.0125622
H_RU	0.0124392	0.0110961	0.0141168	0.0110281	0.0148433	0.0108615	0.0128547	0.0137968	0.00844195	0.00668419	0.00876636	0.00802593	0.0110912	0.00673271	0.00782072	0.012146	0.00348245	0.00431623	0.00542512	0.00436389	0.00356714	0.00380354	0.00547127	0.00441077	0.00348084	0.00459257	0.00605264	0.00507272	0.00419932	0.00404416	0.00568667	0.00530772	0.0168452	0.0179712	0.0305346	0.0185975	0.0151059	0.0166963	0.0300951	0.0183906	0.0166152	0.0211591	0.0302898	0.0209098	0.0228545	0.0247308	0.0337478	0.0226688	0.0128312
H_RUP	0.0122216	0.0110302	0.014567	0.011238	0.0141054	0.0102983	0.0127525	0.0119063	0.00773712	0.00677349	0.00791439	0.00731989	0.0106587	0.00639512	0.00767807	0.01065	0.00347197	0.00421304	0.00574598	0.00432332	0.00359138	0.00388571	0.00517128	0.00443622	0.00319789	0.00455169	0.00554659	0.00476007	0.00435339	0.0042471	0.00558371	0.00572086	0.0157202	0.0177202	0.0296647	0.0182099	0.0138717	0.0159838	0.0273112	0.0178249	0.0167047	0.0205327	0.0296804	0.0213775	0.021352	0.0227817	0.0315588	0.0209349	0.0123422
H_U	0.0125161	0.0113542	0.0141437	0.0112755	0.0162107	0.0111775	0.013417	0.0144414	0.00895513	0.00697201	0.00868147	0.00870109	0.0114611	0.00763452	0.00825508	0.0136056	0.0036667	0.00395497	0.00572147	0.00423425	0.00353767	0.00368831	0.00545704	0.0043679	0.00355646	0.00437231	0.0063346	0.00502189	0.00419919	0.00378977	0.00535955	0.00510191	0.0170596	0.0188999	0.0312277	0.0187773	0.0162156	0.0173713	0.0316157	0.0190241	0.0165706	0.0208784	0.0309133	0.0199107	0.0238322	0.0258884	0.0356802	0.0232195	0.0132975
H_UP	0.0123365	0.0109465	0.014426	0.0112126	0.0148877	0.0104589	0.0129843	0.0131393	0.00808372	0.00673672	0.00877516	0.00777256	0.011125	0.00683803	0.00767813	0.0117444	0.00356633	0.00415271	0.0055844	0.00427041	0.00352483	0.00400017	0.00530088	0.00438712	0.00329575	0.00446606	0.00601191	0.00503749	0.00431065	0.00406919	0.00573467	0.00547198	0.0164263	0.0181165	0.0296999	0.018794	0.0145226	0.0167158	0.0290692	0.0185412	0.0164048	0.0209468	0.0301921	0.0209741	0.0224431	0.0240938	0.0332081	0.0218739	0.0127047
multiplePEInoUSAnoH	0.00860551	0.00907255	0.0119935	0.00979461	0.0161859	0.0163242	0.0195971	0.0154328	0.0121534	0.00754989	0.0131574	0.0113407	0.0119049	0.00853342	0.00991671	0.0195088	0.00329878	0.00369623	0.00507417	0.0031915	0.00296989	0.00347892	0.00443709	0.00371875	0.00219641	0.0048535	0.00358838	0.00422873	0.0042271	0.00368489	0.00495835	0.00342882	0.0125497	0.015961	0.0290611	0.0167279	0.012325	0.0168594	0.0299504	0.0172922	0.0139106	0.025346	0.0295045	0.0192215	0.0157869	0.0147395	0.036196	0.0172623	0.0108623
multipleUSAnoPEInoH	0.0107634	0.0101654	0.0113336	0.011625	0.0168275	0.0212011	0.0176751	0.0229974	0.00890845	0.0105458	0.0114621	0.0118869	0.0120252	0.0120585	0.00679565	0.0177461	0.00349992	0.00348206	0.00547407	0.00426741	0.00402073	0.00411499	0.00383167	0.0049724	0.0028879	0.0044166	0.00613089	0.00488326	0.00496003	0.0031767	0.0047238	0.00497997	0.0141435	0.0165679	0.023207	0.0161867	0.0124097	0.0152076	0.0175515	0.0197031	0.0141948	0.0219929	0.0234573	0.0188905	0.0143033	0.0182822	0.0280942	0.0153351	0.0128424
multipleP12noUSAnoH	0.00704941	0.0145337	0.0154173	0.00692364	0.0198521	0.0231495	0.0174468	0.0160845	0.0155454	0.0106023	0.0156774	0.0128485	0.00881936	0.0106762	0.0116979	0.0227803	0.00253779	0.00264249	0.0063483	0.00216364	0.00175166	0.0021045	0.0043617	0.00292445	0.00172727	0.00636137	0.00470321	0.00226739	0.00474888	0.00381292	0.00389928	0.00232452	0.0126889	0.0145337	0.0244863	0.0181746	0.00934217	0.0157837	0.0421631	0.0102356	0.0109394	0.0190841	0.0282193	0.0143601	0.00848015	0.018302	0.0341187	0.0185962	0.0101157
multipleP13noUSAnoH	0.0104131	0.00580862	0.00478443	0.0121754	0.0154017	0.0166537	0.0255672	0.0154282	0.0131623	0.00745778	0.00827074	0.00664544	0.0161056	0.00804616	0.0102855	0.0261616	0.00198346	0.00232345	0	0.00228289	0.00410712	0.00370082	0.00511345	0.00257137	0.00101248	0.00372889	0.00275691	0.00398727	0.00238602	0	0.00514276	0.000817549	0.00991728	0.0139407	0.0382755	0.0106535	0.0154017	0.00740164	0.0204538	0.0231423	0.0202497	0.0316955	0.0110277	0.0172782	0.0155091	0.0107282	0.0462848	0.0204387	0.00948736
multipleP23noUSAnoH	0.00930198	0.00622655	0.0128217	0.00305894	0.00550329	0.0148766	0.0205551	0.0137819	0.00678333	0.00999296	0.00738819	0.0106854	0.0127885	0.0107814	0.00459398	0.0251957	0.00597984	0.00311328	0.00641085	0.00305894	0.00137582	0.00495887	0	0.00344547	0.00271333	0.00749472	0.00369409	0.00534269	0.00239784	0	0.00459398	0.00219093	0.00797312	0.017123	0.0470129	0.0193733	0.00412747	0.0148766	0.0411102	0.025841	0.0108533	0.0299789	0.0221646	0.0267135	0.0119892	0.0107814	0.0482368	0.014241	0.00953435
multipleU1234noPEInoH	0.010225	0.00933854	0.0094756	0.0114362	0.0163282	0.0229586	0.0138505	0.022692	0.0100851	0.0101002	0.00963544	0.0123097	0.0119875	0.0112486	0.00599133	0.0207157	0.00389936	0.00385722	0.0047378	0.00292553	0.00376804	0.00388032	0.00357431	0.00584152	0.00265398	0.00488719	0.00626303	0.00627099	0.00437805	0.00351518	0.00329523	0.00342881	0.013951	0.0188801	0.0220168	0.0147607	0.00879209	0.011641	0.0120633	0.0190973	0.0116775	0.0185713	0.0202344	0.0178839	0.0137596	0.0159355	0.0293575	0.0147153	0.0140923
multipleU1235noPEInoH	0.0141147	0.00826706	0.011349	0.00541517	0.0438407	0.0395037	0.0181942	0.00914918	0.0144101	0.0398033	0	0	0.00424484	0.00954302	0	0.00581784	0.00352867	0	0.011349	0.0108303	0	0	0	0	0	0	0	0	0.00848968	0	0	0.0116357	0.00352867	0.0165341	0.022698	0.0162455	0.00730678	0.0131679	0	0.0274475	0.0144101	0.053071	0.0196187	0.0283742	0.00848968	0	0.0365969	0.00581784	0.00843924
multipleU123noPEInoH	0.0151943	0.0142391	0.0065158	0.0264266	0.0167801	0.0189002	0.0104458	0.0210113	0.00620494	0	0.0168956	0.00543015	0.013404	0.0191762	0.00350189	0.0183711	0.00303887	0.00237318	0.0162895	0.00621802	0.0104876	0.00378004	0	0.00525281	0.00206831	0	0.0112637	0.00271508	0.00852981	0.00273946	0.0105057	0.00501029	0.00810365	0.00949273	0.0130316	0.0139906	0.0146826	0.0264603	0	0.0183849	0.0165465	0.0190435	0.0225274	0.0162905	0.00609272	0.0164368	0.0210114	0.0200412	0.0153432
multipleU1245noPEInoH	0.0108557	0.0127166	0.0112225	0.0130896	0.0120423	0.0202551	0.0159924	0.0241259	0.00712475	0.0116621	0.00862228	0.011431	0.0125926	0.0125822	0.012063	0.0178982	0.00310164	0.0036333	0.00374084	0.00594981	0.00240845	0.00578718	0.00399809	0.00603148	0.00316656	0.0043733	0.00215557	0.00519593	0.00279836	0.00104852	0.00536134	0.00447456	0.0120189	0.0163499	0.0162103	0.0202294	0.0168592	0.0130212	0.0179914	0.0170892	0.0134579	0.0306131	0.0129334	0.0197445	0.0135254	0.0178248	0.0227857	0.0153414	0.0108178
multipleU124noPEInoH	0.0139348	0.0118716	0.00407432	0.0155525	0.0209852	0.0189093	0.026127	0.0197075	0.0103465	0.00952633	0	0.0135819	0.0228587	0.0102779	0.00437946	0.0250635	0.0025336	0.0059358	0	0.00388813	0.00262315	0	0	0.0131383	0.00258663	0	0.00704319	0.00339547	0.00152391	0	0.00875893	0.00417724	0.0114012	0.0118716	0.0325946	0.0155525	0.0131158	0.00472731	0.0326588	0.0131383	0.00258663	0.00952633	0.0352159	0.0101864	0.00457173	0.0239818	0.0131384	0.0208862	0.010099
multipleU12noPEInoH	0.00801747	0.0125224	0.0136093	0.00888608	0.0198298	0.0299187	0.0206695	0.0323366	0.00864002	0.00921117	0.0160968	0.0191019	0.0139312	0.0228873	0.010009	0.0209296	0.00400874	0.00104353	0.00501395	0.00307595	0.00415043	0.0033243	0.00688982	0.00346464	0.00181895	0.00586165	0.00619107	0.00298467	0.00509026	0.00301148	0.00307969	0.00587498	0.0184847	0.0151312	0.0272186	0.0157215	0.0119901	0.0157904	0.0195212	0.0184781	0.010459	0.0226092	0.0222879	0.0113418	0.00830515	0.0132505	0.0230977	0.0110156	0.0136709
multipleU1345noPEInoH	0.00376777	0.00882724	0	0.00578211	0	0	0.038854	0.00976914	0.0153865	0.0283336	0.0209481	0.0201979	0.00906495	0.0101897	0	0.0186362	0.00376777	0	0	0	0	0.0281203	0	0	0.00769326	0.0141668	0.0209481	0	0.00453248	0	0	0.00621206	0.00376777	0	0.0363541	0.0231284	0.0156038	0.0281203	0.019427	0.0293074	0.0384663	0.0283336	0.0209481	0.0302969	0	0	0.0130256	0.0124241	0.0120148
multipleU134noPEInoH	0.0075845	0	0.0121967	0.00581967	0	0.0141515	0	0.0294978	0.00774324	0.0142588	0.0210842	0.0203291	0.00912384	0.0205117	0	0.0250097	0	0	0.0121967	0.0116393	0	0	0	0	0.00774324	0	0	0.0101646	0.0136858	0.0102559	0	0	0.0341302	0.0177692	0	0.017459	0	0.028303	0	0.0098326	0	0.0712941	0.0421684	0.0101646	0.0136858	0.0102559	0.0131102	0.0125048	0.00604642
multipleU13noPEInoH	0.0180565	0.00846066	0.00580739	0.013855	0.00747789	0.0269525	0.00931012	0.0374538	0.0221213	0.00678924	0.0100391	0.00967956	0.0108606	0.0146498	0	0.0178623	0.00180565	0	0.00580739	0.002771	0.00373894	0	0	0	0.00737377	0	0.0200782	0.00483978	0.00651637	0	0.00624232	0.00595409	0.0126396	0.0211517	0.0232295	0.016626	0.0112168	0.0134763	0.0186202	0.0234086	0.0110607	0.0271569	0.0200782	0.00967956	0.0130327	0.0097665	0.0561809	0.0208393	0.0100764
multipleU14noPEInoH	0.0194181	0.00758221	0	0.0148997	0.00670147	0	0.0166869	0.00839125	0.00660817	0.0121686	0	0.00867455	0.00389319	0	0	0.0266794	0.00323635	0	0.0104088	0.00993315	0.0134029	0.0120771	0	0	0	0	0	0.00867455	0.00389319	0	0	0.0213435	0.00970904	0.0227466	0.0208177	0.0148997	0.0201044	0.0241541	0.0333739	0.0251738	0.0132163	0.0486746	0.0179935	0.00867455	0.0116796	0.0437623	0.0447535	0.0160077	0.0103202
multipleU2345noPEInoH	0.00620587	0.0116314	0.0039919	0.00571421	0.0205607	0.00926337	0.0127993	0.0257451	0.00760292	0	0.0207021	0.0133071	0.00447925	0.0134267	0.00429087	0.0368347	0.00124117	0	0.0079838	0.00190474	0.00771027	0	0.00639963	0.00321814	0.00506861	0	0.00690071	0	0.00447925	0	0.00858174	0.0102319	0.0111706	0.0174472	0.0239514	0.0133332	0.00771027	0.013895	0.00639963	0.0193088	0.0278774	0.023334	0.0276028	0.00998035	0.0104516	0.01007	0.0300361	0.0102319	0.0158316
multipleU234noPEInoH	0.00901348	0.014078	0	0.00922153	0.00622137	0.0224237	0	0.0233703	0.0184043	0.0225937	0.0167044	0.00805309	0.0216857	0.00812543	0	0.00990723	0	0	0	0	0.00622137	0.0112118	0.0154915	0.00779009	0.00613475	0	0	0	0.0144571	0	0	0.00495362	0.00901348	0.021117	0.00966313	0.00461076	0.00622137	0.0112118	0.0154915	0.0311604	0.024539	0.0225937	0.0501133	0.0161062	0.0144571	0.0406271	0.0311605	0.0148608	0.00958082
multipleU23noPEInoH	0	0	0	0.0091476	0.0205716	0.00741463	0.0204897	0.020607	0.00405704	0.00747086	0.033141	0.00532569	0.011951	0	0	0.00655187	0	0.00465505	0	0	0	0	0	0	0	0	0.011047	0.00532569	0.0023902	0.0161206	0.0137381	0.00327593	0.00596081	0.0093101	0.0383426	0.0121968	0.0288003	0.0222439	0.0307345	0.020607	0.0202852	0.0224126	0.011047	0.0159771	0.0310726	0.010747	0.0412142	0.0229315	0.014256
multipleU24noPEInoH	0.0142945	0.0200937	0.0183897	0.00438733	0.0355194	0.0320056	0	0.0148252	0.00583747	0.0107494	0	0.0306514	0.0103174	0.00773168	0	0	0.0028589	0	0	0.00438733	0	0.0106685	0	0	0	0	0	0.00766285	0	0	0	0.00471357	0.0142945	0.00669791	0.0183897	0.00877467	0.0059199	0.0213371	0	0.0222378	0	0.0214989	0.015895	0.0459771	0.00343914	0.0309267	0.0691845	0.0282814	0.00683741
multipleU34noPEInoH	0.0176135	0.0154745	0.0212434	0.00337876	0.013677	0.0575122	0.0340564	0.0342514	0.00899108	0.024835	0	0.0059013	0.00529708	0.0059543	0.00761146	0.01815	0	0	0.0141623	0.00675752	0.00455901	0.00821602	0	0	0	0	0	0.0059013	0.00529708	0	0.00761146	0.00363	0.0132101	0.0206327	0.0141623	0.0236513	0.0182361	0.00821602	0.0113521	0.0171257	0.00899108	0.00827833	0.024482	0.0236052	0.0105942	0.0119086	0.0228344	0.00726001	0.00702081
subsetCanyH	0.0128604	0.0119079	0.014533	0.0113274	0.014916	0.0111906	0.0128172	0.0128147	0.00804968	0.00658549	0.00814704	0.0078644	0.0110518	0.00679646	0.00784252	0.0118945	0.00355947	0.00424063	0.00567473	0.00431873	0.00353646	0.00389969	0.00535661	0.00458891	0.00322849	0.00440057	0.00561316	0.00488444	0.00430566	0.00417478	0.0055298	0.00554627	0.0159614	0.0172929	0.0287199	0.0181228	0.0140838	0.0161504	0.0262562	0.0180041	0.0165292	0.0209424	0.0288802	0.0209802	0.0216947	0.0233021	0.0318976	0.0209305	0.012642
subsetCPandUnoH	0.0122317	0.0113355	0.0145962	0.011517	0.0160667	0.0119658	0.0136156	0.0146494	0.00962254	0.00745743	0.00918399	0.0086406	0.0115617	0.0075666	0.00886232	0.0131603	0.00372952	0.00443242	0.00559767	0.00457435	0.00405959	0.00419123	0.00555528	0.00494243	0.00355374	0.00451314	0.00624448	0.00520121	0.00468586	0.004305	0.0056711	0.00541395	0.0159698	0.0180042	0.0272622	0.0178062	0.0156762	0.0173941	0.0260965	0.0182284	0.0164616	0.0204596	0.0298241	0.0192345	0.0222364	0.0238359	0.0310725	0.0208218	0.0127631
uniqP1noUSAnoH	0.00818606	0.00213095	0.0102388	0.00697918	0.00753368	0.0152739	0.0257939	0.0165083	0.004643	0.00683989	0.0126425	0.00731384	0.0103946	0.00737953	0.00786112	0.0217446	0.00409303	0.00213095	0.00585072	0.00418751	0.00470855	0.00509131	0	0	0.0018572	0.00170997	0.0025285	0.00243795	0.00218833	0.00122992	0.0062889	0.00299926	0.0100052	0.0138512	0.0482684	0.0160521	0.0131839	0.0186681	0.0211041	0.0224041	0.018572	0.0461693	0.0278135	0.0195036	0.019695	0.0332079	0.0833279	0.0187453	0.0116018
uniqP2noUSAnoH	0.0102416	0.00922856	0.0228041	0.002418	0.0326264	0.0176393	0.0406205	0.0102133	0.00643442	0.00888652	0.00876021	0.0126697	0.0113725	0.0106529	0.0163413	0.0194835	0.00393907	0.00184571	0.00760137	0.002418	0.00163132	0	0.0081241	0.00408531	0.00321721	0	0	0.00422324	0.00284312	0.00213058	0.00272355	0.00519559	0.012605	0.0203028	0.0354731	0.013299	0.00326264	0.0146994	0.0568687	0.0183839	0.0160861	0.017773	0.0350408	0.0316743	0.0170587	0.0106529	0.0381298	0.0181846	0.00753662
uniqP3noUSAnoH	0.0128788	0.0138292	0.0155329	0.0115291	0.020001	0.0100124	0.0221348	0.0236529	0.00657418	0.0100884	0.011934	0.00719161	0.0090374	0.00870744	0.0166963	0.0150406	0.00160985	0.0012572	0.00172588	0.00247051	0.00777817	0.00400498	0.0055337	0.00139135	0.00219139	0.00605303	0.00596699	0.00575329	0.0045187	0.00435372	0.00185514	0.00265422	0.0150253	0.0138292	0.02934	0.0214111	0.0122228	0.0160199	0.0332022	0.0236529	0.0120527	0.0242121	0.0298349	0.0143832	0.021948	0.0217686	0.0315374	0.0194643	0.0124061
uniqU1noPEInoH	0.0095378	0.0110008	0.021709	0.00698069	0.0364612	0.0399727	0.0544739	0.0479377	0.0128834	0.0187586	0.0285538	0.0106192	0.0135918	0.0202386	0.0157256	0.0164511	0.00190756	0.00206265	0.00566321	0.0013511	0.00820377	0.00821357	0.00832241	0.0125551	0.00269652	0.00606896	0.0106057	0.00235981	0.00247123	0.00198417	0.00304367	0.0043547	0.0112986	0.00928194	0.0235967	0.00855697	0.0106345	0.0120466	0.0257238	0.0197838	0.014681	0.0176552	0.0293696	0.0121924	0.00759021	0.0103177	0.0197839	0.00895133	0.00678476
uniqU2noPEInoH	0.0116933	0.00996195	0.0226504	0.00958415	0.0321925	0.0471068	0.0506999	0.0437552	0.0141086	0.022483	0.0273348	0.0181642	0.0119885	0.0161712	0.018375	0.0175265	0.00265757	0.00186787	0.00213683	0.00183526	0.00990539	0.00595033	0.00685134	0.0106804	0.00406978	0.00399697	0.00591023	0.00427392	0.00351664	0.00143744	0.00505311	0.00284806	0.00943436	0.0130751	0.0307704	0.0110116	0.0107308	0.0163634	0.0219243	0.0244615	0.00895352	0.0199849	0.0258573	0.0163834	0.00607419	0.0104214	0.0169968	0.010735	0.00529658
uniqU3noPEInoH	0.00810282	0.00463012	0.00889871	0.00879533	0.0126861	0.0176998	0.017323	0.0256209	0.0100883	0.0133756	0.0109879	0.00953491	0.0114115	0.011224	0.0102484	0.0224829	0.00395259	0.00231506	0.00190687	0.00272959	0.00327384	0.00147499	0.00611399	0.00461176	0.00282473	0.00148617	0.00219757	0.00370802	0.00618125	0.00374132	0.0027329	0.00325839	0.012253	0.0162054	0.0305099	0.0148611	0.0118677	0.0154874	0.02038	0.0133229	0.0177554	0.0215495	0.0285684	0.0195995	0.0104606	0.010155	0.0314284	0.0127077	0.0157552
uniqU4noPEInoH	0.0133955	0.0152233	0.0208985	0.00859103	0.038916	0.0346932	0.0639144	0.0536534	0.0149006	0.0214248	0.0233435	0.0163447	0.0121458	0.0232503	0.0241917	0.0225802	0.00109963	0.00046841	0.00450122	0.00184093	0.005175	0.00373045	0.00618526	0.0103678	0.00265353	0.00375874	0.00555797	0.00321535	0.00360768	0.00216282	0.00552952	0.00247228	0.0111963	0.0107734	0.0286149	0.00920467	0.009315	0.0074609	0.0309263	0.0181437	0.00694001	0.00902098	0.0244551	0.00857427	0.010342	0.00811058	0.0235005	0.0079113	0.00820851
uniqU5noPEInoH	0.0095524	0.00903398	0.0104288	0.00793487	0.017421	0.019295	0.0253044	0.0297666	0.0114523	0.011533	0.0126684	0.0131542	0.0139159	0.0104283	0.0115128	0.0210955	0.0033302	0.00205318	0.00450976	0.00349672	0.00417378	0.00523253	0.00632609	0.00340839	0.00286307	0.00461319	0.00292347	0.00446305	0.00432236	0.0033181	0.00545344	0.00202286	0.0130579	0.0143722	0.0205758	0.01318	0.0101622	0.010138	0.0194301	0.0184053	0.0125259	0.0154871	0.0267984	0.0185569	0.0100152	0.0137464	0.0324177	0.00968082	0.0118071
[truncated: 47 more columns]

## Sheet: Fig2b - Signatures
	sig5	sig1	sig40	sigS	sig5_lower_95	sig1_lower_95	sig40_lower_95	sigS_lower_95	sig5_upper_95	sig1_upper_95	sig40_upper_95	sigS_upper_95
ACA>AAA	0.0100807	0.00473865	0.0163261	0.00572807	0.00894048	0.0029934	0.014971	0.00470882	0.0113552	0.00688731	0.0177561	0.00663851
ACC>AAC	0.00795654	0.00407916	0.0155648	0.0101335	0.00686179	0.00218757	0.014185	0.00910938	0.0091296	0.00620509	0.0169027	0.0110846
ACG>AAG	0.0144055	0.011538	0.0155777	0.00789023	0.0137719	0.0105665	0.0149609	0.00708798	0.0150865	0.0124981	0.016207	0.00875013
ACT>AAT	0.00906548	0.004113	0.0148189	0.00839393	0.0079048	0.00236884	0.0135644	0.00756741	0.010185	0.00593696	0.0161985	0.00931157
CCA>CAA	0.00783412	0.0130256	0.0210553	0.0174058	0.0070475	0.0109521	0.0201099	0.0162546	0.00856154	0.0151641	0.021865	0.0184554
CCC>CAC	0.00633923	0.00739097	0.0145829	0.0266303	0.00554082	0.00575849	0.0135862	0.0252116	0.00715849	0.00906253	0.0155522	0.0280384
CCG>CAG	0.0110148	0.0200722	0.0127498	0.0257326	0.00963832	0.0186509	0.0115572	0.0244526	0.0123553	0.0213927	0.0139404	0.0270517
CCT>CAT	0.00453253	0.00836757	0.02022	0.0353875	0.00353692	0.00556973	0.018692	0.033431	0.00570011	0.0109808	0.0216562	0.0372211
GCA>GAA	0.0043116	0.00864241	0.0112896	0.0107358	0.00379203	0.00765186	0.0108621	0.0100923	0.00477137	0.00970103	0.0116712	0.0113436
GCC>GAC	0.00398918	0.00351635	0.00935861	0.0136074	0.00342165	0.00242402	0.00860398	0.0127227	0.00461661	0.00478534	0.0100971	0.0145191
GCG>GAG	0.00696187	0.010513	0.00912253	0.0120313	0.0063702	0.00977725	0.00867805	0.0112578	0.00752287	0.0112402	0.00956871	0.0128698
GCT>GAT	0.00375615	0.00558185	0.0116579	0.0134777	0.00328041	0.00429546	0.0109193	0.0126238	0.00429982	0.00711305	0.0123523	0.0143275
TCA>TAA	0.006979	0.00560201	0.0157535	0.0107261	0.00616175	0.00382358	0.0145746	0.00987112	0.0079417	0.00761666	0.0168932	0.0116408
TCC>TAC	0.00202012	0.00407072	0.0112808	0.0147697	0.0014912	0.00248308	0.0104289	0.013806	0.00264464	0.00566925	0.0120979	0.0157271
TCG>TAG	0.00507815	0.00970911	0.00973164	0.0100409	0.00450515	0.00895114	0.00933974	0.00940884	0.00567085	0.0104296	0.0101238	0.0106889
TCT>TAT	0.000806101	0.00760008	0.0210221	0.0339189	4.66679e-07	0.00447207	0.0193748	0.0318063	0.00197776	0.0108307	0.0225768	0.0357211
ACA>AGA	0.00305178	0.00332974	0.00411757	0.00285713	0.00292595	0.00307937	0.0040032	0.00263886	0.00318288	0.00361304	0.00424585	0.00307562
ACC>AGC	0.00508351	0.00170577	0.00406495	0.00182413	0.00459654	0.00129041	0.00367426	0.00148787	0.00556385	0.00217681	0.00449862	0.00215739
ACG>AGG	0.00501539	0.00728394	0.00592747	0.00190467	0.00456313	0.00680105	0.00557544	0.00138634	0.00545411	0.00780494	0.00624929	0.002407
ACT>AGT	0.00468232	0.00318599	0.00431377	0.00330073	0.00443533	0.00288482	0.00409438	0.00302294	0.00494701	0.00347354	0.00453937	0.00356418
CCA>CGA	0.00372465	0.00291963	0.00358139	0.00348666	0.00354575	0.00264293	0.00342377	0.00318193	0.00392094	0.00318189	0.00374203	0.00378382
CCC>CGC	0.00523258	0.00261332	0.00321497	0.00215233	0.00488208	0.00220892	0.0029541	0.00178254	0.00560632	0.00304839	0.00348692	0.00253428
CCG>CGG	0.00574507	0.0106222	0.00415042	0.00246843	0.00479666	0.00953091	0.00319007	0.00174597	0.00666217	0.0116576	0.00500846	0.00321417
CCT>CGT	0.00455005	0.00172837	0.00500776	0.00517183	0.00407811	0.00119372	0.00453356	0.00476403	0.00506838	0.00226829	0.00548273	0.00560124
GCA>GGA	0.00287045	0.0034478	0.00391203	0.00128939	0.00267975	0.00311347	0.00378259	0.000981367	0.00305662	0.00376261	0.00404398	0.00158348
GCC>GGC	0.00423304	0.00264951	0.00514746	0.00248824	0.00384789	0.00213512	0.00478577	0.00205318	0.00459834	0.00319774	0.00550962	0.00293062
GCG>GGG	0.00441795	0.0104242	0.00696323	0.000441432	0.00345949	0.00953501	0.00622263	1.89031e-07	0.00533909	0.0112209	0.00760648	0.00102058
GCT>GGT	0.00406831	0.00329444	0.00612388	0.0043633	0.00372981	0.00273566	0.00574461	0.00393631	0.00438269	0.00393362	0.00648704	0.00482999
TCA>TGA	0.00443213	0.00313134	0.00434079	0.00456367	0.00419691	0.00285699	0.0041357	0.00429429	0.00467699	0.00339486	0.00455325	0.00481074
TCC>TGC	0.00496349	0.000504928	0.00428229	0.00132605	0.00432905	1.25549e-06	0.00368278	0.000952311	0.00563971	0.00100895	0.00487106	0.00170788
TCG>TGG	0.00658197	0.00841379	0.00446967	0.000720729	0.00603577	0.00761172	0.00389372	0.000173654	0.00714076	0.00915362	0.00501679	0.00132894
TCT>TGT	0.00648251	0.0014788	0.00556373	0.003853	0.00581678	0.000861328	0.00493604	0.0034525	0.00726495	0.00203749	0.00621032	0.00422332
ACA>ATA	0.0126991	0.0147221	0.0203208	0.00846272	0.0120726	0.0133932	0.0197035	0.00751558	0.0133511	0.0163029	0.0208976	0.00940523
ACC>ATC	0.0140891	0.0178085	0.0213604	0.01328	0.0134108	0.0165401	0.0208811	0.0123365	0.0146524	0.0191712	0.0218056	0.0141516
ACG>ATG	0.0256073	0.0825577	0.023989	0.00681901	0.0154985	0.0745299	0.0155278	0.00267071	0.0337658	0.0902539	0.0321656	0.0116733
ACT>ATT	0.0185867	0.01721	0.018924	0.012925	0.0181925	0.016544	0.0185687	0.0122541	0.0190235	0.0178322	0.0192808	0.0135527
CCA>CTA	0.00745322	0.0152517	0.0213029	0.00742746	0.00639809	0.0131212	0.0205565	0.00616854	0.00842259	0.0174249	0.0219468	0.00865197
CCC>CTC	0.012009	0.0184585	0.0201744	0.0175586	0.0111894	0.0172218	0.0196493	0.0165965	0.0127633	0.0196992	0.0206977	0.0185024
CCG>CTG	0.0164074	0.0827111	0.0300105	0.00331232	0.00591738	0.0759156	0.0217694	1.49483e-06	0.0258299	0.0901311	0.0381277	0.00779292
CCT>CTT	0.0155586	0.0190732	0.0201293	0.0232381	0.0150387	0.0181623	0.0197001	0.0224054	0.0161075	0.0198796	0.0205679	0.0240784
GCA>GTA	0.0153558	0.0107579	0.0189789	0.00963779	0.0144114	0.00933511	0.0179479	0.00873696	0.0163601	0.0122419	0.0200516	0.0105097
GCC>GTC	0.0166601	0.0139909	0.0241547	0.0429218	0.0153537	0.0119116	0.0226526	0.0409592	0.018066	0.016051	0.0255698	0.044839
GCG>GTG	0.023676	0.0620405	0.0300091	0.0121144	0.0170919	0.0576873	0.0248306	0.00948043	0.02895	0.0664892	0.0347649	0.0155935
GCT>GTT	0.0242787	0.0111424	0.0194125	0.0201136	0.022518	0.00984395	0.0180477	0.0191571	0.0261763	0.0124446	0.0209867	0.0210703
TCA>TTA	0.0148736	0.0198121	0.0306336	0.00290818	0.0134825	0.0170547	0.0295642	0.000921155	0.0161739	0.0230147	0.0317323	0.00491437
TCC>TTC	0.0139367	0.0213711	0.0340044	0.0148243	0.0125857	0.0179636	0.0326293	0.0130489	0.0152783	0.0248091	0.0352082	0.0166899
TCG>TTG	0.0207134	0.080949	0.0347737	0.0231675	0.0116054	0.074488	0.0272608	0.0198442	0.0290493	0.0865777	0.0417108	0.0270893
TCT>TTT	0.0150878	0.0234844	0.0278158	0.0095327	0.0138553	0.0214883	0.0272131	0.00814626	0.0161714	0.0255389	0.0284495	0.011003
ATA>AAA	0.0103197	0.012648	0.0148874	0.0115961	0.00995614	0.0119273	0.0145661	0.0111198	0.010652	0.0134122	0.0151682	0.0120342
ATC>AAC	0.0111035	0.00115134	0.00781652	0.00192437	0.00980584	0.000196835	0.00672009	0.00136495	0.0124965	0.00213517	0.00897183	0.00249837
ATG>AAG	0.00839805	0.00519728	0.0077967	0.00489583	0.00791755	0.00475248	0.00739145	0.00454408	0.00887929	0.00566122	0.00823498	0.00524677
ATT>AAT	0.0113638	0.00827256	0.0119431	0.0251623	0.0105644	0.00733958	0.011301	0.0240176	0.0121638	0.00909773	0.0125978	0.0261522
CTA>CAA	0.0112375	0.0138841	0.0122111	0.00504506	0.010681	0.0132628	0.0117821	0.00431802	0.0118226	0.0145796	0.0126343	0.00575423
CTC>CAC	0.00941788	0.00204131	0.00848173	0.0056284	0.00839963	0.00108969	0.00757687	0.00500727	0.010584	0.00299373	0.00953611	0.0062187
CTG>CAG	0.00889253	0.00711298	0.00715407	0.00542343	0.00859423	0.00667822	0.00692397	0.00498757	0.00917701	0.0075211	0.00737249	0.00584764
CTT>CAT	0.0081705	0.00670671	0.0115377	0.0117756	0.00766894	0.00584555	0.0109245	0.0112175	0.00869027	0.00761556	0.0121515	0.0123569
GTA>GAA	0.00559712	0.0137228	0.013991	0.00158176	0.00449953	0.0124637	0.0134179	0.000604169	0.00665787	0.0149573	0.0145176	0.0026002
GTC>GAC	0.00577737	0.00274008	0.00602952	0.00159314	0.00528168	0.00211132	0.00556873	0.00118946	0.00630808	0.00328836	0.0065312	0.00204286
GTG>GAG	0.00530326	0.00603736	0.0069472	0.00209651	0.00502107	0.00556111	0.00677343	0.00165418	0.0055781	0.00651703	0.00715136	0.00255564
GTT>GAT	0.00435771	0.00649462	0.00967936	0.00353913	0.00394598	0.00561494	0.00931338	0.00299026	0.00473717	0.00746081	0.0100097	0.004085
TTA>TAA	0.0248862	0.016058	0.0231264	0.00345892	0.0235319	0.0146509	0.0220013	0.00217	0.0261776	0.0175085	0.0243334	0.00471704
TTC>TAC	0.0130288	0.000717996	0.00522181	0.000323227	0.0116238	2.65872e-06	0.0041609	1.14559e-07	0.0146028	0.00165083	0.00629419	0.000845671
TTG>TAG	0.0077464	0.00397911	0.00546138	0.00348681	0.00729196	0.00360485	0.00508753	0.00318294	0.00825609	0.00437671	0.00580853	0.0037953
TTT>TAT	0.0107541	0.00534882	0.00859077	0.00484303	0.0100929	0.00485172	0.00800405	0.00449648	0.011506	0.00590066	0.00916762	0.00520738
ATA>ACA	0.0190368	0.0108534	0.0052723	0.0169258	0.018107	0.00878394	0.0046424	0.0157903	0.0200725	0.0128223	0.00595633	0.0179965
ATC>ACC	0.0193183	0.00495577	0.00620012	0.00864811	0.0176872	0.0034768	0.00524775	0.00781785	0.0210212	0.00653063	0.007224	0.009508
ATG>ACG	0.0195818	0.0133129	0.00124433	0.00491895	0.0185841	0.0102686	4.46989e-05	0.00365499	0.0206088	0.0161491	0.00252214	0.00626136
ATT>ACT	0.0133914	0.00922971	0.00482166	0.0047348	0.0128653	0.00790092	0.00435392	0.00412994	0.0138687	0.0104585	0.0054031	0.00537977
CTA>CCA	0.024066	0.0085563	0.00289349	0.00144472	0.0225691	0.00586844	0.00186793	0.000103265	0.0257692	0.0112303	0.00409419	0.00271756
CTC>CCC	0.0173033	0.00188956	0.00978977	0.0073701	0.015443	0.000676449	0.0083114	0.00652131	0.0194581	0.00326154	0.0113278	0.00816099
CTG>CCG	0.0212262	0.00825441	0.00199915	0.0022704	0.0199511	0.00566565	0.00106755	0.00111892	0.0226269	0.0107435	0.00303716	0.00351824
CTT>CCT	0.0151547	0.00736026	0.00494873	0.00707865	0.0143242	0.00606618	0.00443863	0.00638784	0.0160181	0.00872305	0.00549612	0.00777519
GTA>GCA	0.0152312	0.00896997	0.00854214	0.0174879	0.0143971	0.00798068	0.00809383	0.0166899	0.0160706	0.0100244	0.00896875	0.0183265
GTC>GCC	0.0176436	0.00493409	0.00954682	0.0108314	0.0160737	0.00386772	0.00848765	0.0101214	0.0193231	0.00605729	0.0106917	0.0116185
GTG>GCG	0.0179181	0.0094038	0.00440165	0.00354724	0.0170448	0.00764172	0.00371209	0.00268745	0.018854	0.0113454	0.00518991	0.00452813
GTT>GCT	0.0121313	0.00995489	0.00666341	0.0195869	0.0115395	0.00879139	0.00626451	0.0186181	0.012728	0.0110517	0.0070309	0.0205083
TTA>TCA	0.0250802	0.0120717	0.00399086	0.019828	0.0236985	0.0090567	0.00304452	0.0182665	0.0267038	0.0150542	0.00498235	0.0214097
TTC>TCC	0.0190349	0.00445018	0.00474557	0.00326512	0.0175387	0.00284351	0.00378928	0.00242833	0.0207965	0.00606777	0.00574522	0.00413286
TTG>TCG	0.019646	0.00974651	0.000861121	0.00275567	0.0185503	0.00719524	3.01794e-06	0.0015396	0.020731	0.0125495	0.00190815	0.00399645
TTT>TCT	0.0133267	0.00642546	0.00182713	0.00184658	0.0126226	0.00494257	0.00126186	0.00116676	0.0140647	0.00809262	0.00246432	0.00262809
ATA>AGA	0.007901	0.00259223	0.000448504	0.0404231	0.00631691	0.000143955	3.25165e-07	0.0377281	0.00954275	0.00468964	0.00118367	0.0430057
ATC>AGC	0.00671298	0.000719998	0.00294219	0.00751326	0.00589059	0.000136391	0.00242655	0.00700915	0.00750221	0.00128243	0.00350232	0.00804463
ATG>AGG	0.00894318	0.000736513	0.00259441	0.00346187	0.00804076	2.72857e-07	0.00199287	0.00303782	0.0100126	0.00144628	0.00324597	0.00387924
ATT>AGT	0.00535503	0.00354505	0.00499431	0.0185233	0.00474905	0.00283684	0.00461567	0.0175031	0.00599107	0.00428244	0.00540978	0.0194386
CTA>CGA	0.0062066	0.00426275	0.00271817	0.00275856	0.00594056	0.00371774	0.00248594	0.00237437	0.00647058	0.00487099	0.00298289	0.00313956
CTC>CGC	0.00545368	0.00202366	0.00381318	0.00485533	0.00496476	0.00160165	0.00345944	0.00441908	0.00595335	0.00244687	0.00419398	0.00525277
CTG>CGG	0.00687731	0.00452655	0.00363012	0.00280702	0.00659181	0.00400418	0.00341058	0.00243415	0.00718697	0.00502927	0.0038626	0.00317531
CTT>CGT	0.00606515	0.0039548	0.0065222	0.0163818	0.00547339	0.00327312	0.00604469	0.0155451	0.006649	0.00459598	0.00698713	0.0172147
GTA>GGA	0.00541001	0.00150328	0.00238857	0.000816042	0.00494467	0.00109314	0.00206721	0.000531561	0.00588308	0.00190053	0.00271907	0.00108195
GTC>GGC	0.00508061	0.00130116	0.00384352	0.00274485	0.00456524	0.000856749	0.00341306	0.00238255	0.00564028	0.00174442	0.00429713	0.00307862
GTG>GGG	0.00716064	0.00173819	0.00443125	0.00129067	0.00648856	0.00123071	0.00389026	0.000920918	0.00786105	0.00228168	0.00497823	0.00167084
GTT>GGT	0.00634258	0.00262874	0.00579921	0.00464929	0.00580398	0.00215601	0.00535426	0.00429887	0.00691982	0.00312266	0.00633557	0.0049599
TTA>TGA	0.00384635	0.0115654	0.00339811	0.107214	4.45432e-05	0.00625374	0.00124221	0.100658	0.00768393	0.0169293	0.00587367	0.11386
TTC>TGC	0.00759117	0.0013703	0.0028506	0.00691604	0.00681542	0.000778266	0.00237209	0.00643566	0.00841521	0.00202956	0.00334687	0.00740871
TTG>TGG	0.0120205	0.0036137	0.00288132	0.00681153	0.0111063	0.00251547	0.00234714	0.00621476	0.0130016	0.00481477	0.00339177	0.00742374
TTT>TGT	0.00632961	0.00480027	0.00683265	0.0208541	0.00566528	0.00401826	0.00637657	0.0199014	0.0069438	0.00557398	0.00728878	0.0219185

## Sheet: Fig2cd - Regression
sample	sub	dates	sig5	sig1	sig40	sigS	sig5_U	sig1_U	sig40_U	sigS_U	sig5_L	sig1_L	sig40_L	sigS_L	sigALL	sigALL_U	sigALL_L
pei1	PEI	-10.83	47505.6	61339.4	46378.8	152347	48971.8	63269.8	48214.5	153388	46163.2	59475.3	44420.6	151081	307571	307571	307571
pei2	PEI	-11.28	47066.2	60579.9	47484.4	151380	48623.4	62417.9	49187.4	152511	45754.9	58658.4	45651.6	150275	306510	306510	306510
pei3	PEI	-11.28	47501.3	59562.6	44369.1	150496	48900.1	61403.6	46150.4	151786	46087.5	57668.8	42648.7	149431	301929	301929	301929
usa1	USA	-0.4	72374.3	41880.7	55061.5	156866	73872.9	43705.6	56912.9	158164	70846.6	39846.2	52981.5	155781	326182	326182	326182
usa2	USA	-0.98	72219.1	41831.4	54554.7	156303	73643.2	43963.4	56421.8	157529	70791.9	40075	52815.7	155140	324908	324908	324908
usa3	USA	-0.98	71677.4	41024.8	51977.1	153831	73264.4	42728.9	53787.9	154811	70306.5	39105	49925.7	152763	318510	318510	318510
usa4	USA	-7.94	70267.6	42002	54341.3	153119	71852.3	43736.4	56235.8	154264	68797.7	40173.6	52705.3	152044	319730	319730	319730
usa5	USA	-7.37	70861.5	41626.3	52444.2	151409	72307.4	43603.7	54261.8	152459	69284.9	39779.7	50690.1	150082	316341	316341	316341

## Sheet: Fig2e - SigSfraction
	name	color	count	sigS	sigS_U	sigS_L
H_USA	H_USA	Healthy	8846544	0.0270454	0.0273658	0.0266877
H_PEI	H_PEI	Healthy	9842671	0.027461	0.0277677	0.0271911
H_REF	H_REF	Healthy	5373902	0.0284259	0.0288611	0.0280297
allCanyH	allCanyH	Cancer	6525797	0.0295556	0.0299629	0.0291849
allCnoH_hm	allCnoH_hm	Cancer	512587	0.0299844	0.0312754	0.0286
allCnoH_ht	allCnoH_ht	Cancer	1713955	0.0562517	0.0570803	0.05545
allUSAnoPEInoH	USA	USA	325659	0.472701	0.476113	0.469078
allPEInoUSAnoH	PEI	PEI	315222	0.492066	0.495813	0.488467

## Sheet: Fig2f - Dating
name	age	lower	upper
Origin	422.502	187.111	Inf
MRCA_S	314.862	139.441	Inf
MRCA_5'	319.131	199.231	801.468

## Sheet: Fig2g - dnds
name	mle	cilow	cihigh	color
Any_H	0.453679	0.450564	0.456815	Healthy
All_C_any_H	0.420239	0.415803	0.424721	Cancer
All_C_no_H	0.518592	0.508601	0.528778	Cancer
PEI_only_nonLOH	1.01655	0.957117	1.07968	PEI
USA_only_nonLOH	0.94951	0.89449	1.00792	USA
USA/PEI_nonLOH	0.982385	0.942802	1.02363	Cancer

## Sheet: Fig3ab - CopyNumber
chr	start	end	REF	MELCA9	DF490	DF488	DNHL03	DN08	FFM19G1	FFM20B2	FFM22F10	MELCA11	NYTCC9	usaAVG	peiAVG	usaAVGend	peiAVGend
1	1	100000	2.06306	2.09855	1.91081	1.74685	1.77459	1.85452	0.949545	1.07316	1.02738	0.963216	1.00058	1.00638	1.8076	1.00179	1.79141
1	100001	200000	2.00988	2.06966	1.97267	1.80812	1.76575	1.84357	0.967294	1.08003	1.06652	0.971411	1.03869	1.03264	1.82198	1.0237	1.80553
1	200001	300000	2.09424	2.05313	1.95929	1.7392	1.83157	1.82285	0.976766	1.10547	1.03495	0.950261	1.0492	1.01651	1.82894	1.02186	1.79739
1	300001	400000	2.06673	2.07462	1.9052	1.76218	1.75317	1.76767	0.96932	1.135	1.06923	1.01249	1.08636	1.04319	1.77322	1.05288	1.76099
1	400001	500000	2.10523	2.04223	1.90312	1.88977	1.90987	1.94544	1.06737	1.21645	1.09097	1.10239	1.18507	1.12801	1.92937	1.13099	1.91489
1	500001	600000	2.20055	2.06128	2.08285	1.31624	1.45395	1.35489	2.39655	2.46968	2.21675	2.19585	1.84825	2.16592	1.36766	2.21442	1.37382
1	600001	700000	0.751871	4.86097	3.39348	2.68416	2.25585	2.81662	5.02396	4.96654	4.93489	4.31707	4.80924	4.85861	2.64678	4.80318	2.57404
1	700001	800000	0.80113	2.84379	1.44399	3.5256	3.56193	3.36427	5.78763	5.95138	6.07569	5.84052	6.0042	6.05275	3.489	5.93095	3.48286
1	800001	900000	0.993936	3.02705	1.94142	3.77022	3.86333	3.55518	5.81097	5.84187	5.29748	5.89992	6.35542	5.85353	3.77242	5.83139	3.72732
1	900001	1000000	0.905846	1.44524	1.50258	2.43609	2.36472	2.30966	3.55312	3.52513	2.95983	3.5051	3.44372	3.34488	2.29761	3.38966	2.36959
1	1000001	1100000	0.678517	2.03815	0.895501	0.377724	0.270609	0.29436	0.383673	0.427578	0.364774	0.401284	0.368258	0.297687	0.357024	0.388437	0.311027
1	1100001	1200000	0.968256	0.745218	1.93906	4.50365	4.66402	4.44948	8.61313	8.49931	7.46056	8.53821	9.15185	8.47656	4.44754	8.43409	4.53814
1	1200001	1300000	0.814213	0.651421	1.23545	0.550534	0.541905	0.560953	1.14783	1.26932	1.10039	1.39429	1.52742	1.37417	0.572542	1.27838	0.551076
1	1300001	1400000	0.858233	1.01726	2.00747	2.57512	2.36226	2.63045	3.32914	3.31598	2.55449	2.98583	3.02598	2.98947	2.57049	3.02856	2.51991
1	1400001	1500000	0.821556	2.16008	2.63019	7.97283	7.4915	7.45186	9.09313	8.34797	7.27185	9.0911	8.25741	8.31035	7.67495	8.38455	7.63511
1	1500001	1600000	0.812385	1.62345	1.73241	2.86846	2.63452	2.69438	3.4815	3.17761	2.72831	3.22924	3.28343	3.05903	2.69018	3.16984	2.73067
1	1600001	1700000	0.89491	1.54937	2.20586	3.85677	3.90144	3.82668	5.30765	5.61841	4.1293	5.19996	5.20715	5.03474	3.85656	5.06522	3.86151
1	1700001	1800000	0.91324	1.53108	1.58941	3.54441	3.50142	3.57828	4.75122	5.28855	3.71959	4.51792	4.87843	4.53482	3.53518	4.60014	3.54123
1	1800001	1900000	0.920583	0.928192	1.57882	4.38121	4.44623	4.59412	5.59874	6.04934	4.35282	5.34227	5.41596	5.45426	4.53891	5.32101	4.47297
1	1900001	2000000	1.21766	2.16227	2.17679	2.82585	2.79025	2.80788	4.9948	5.31907	3.91469	5.00209	5.24046	4.89554	2.75501	4.86535	2.80796
1	2000001	2100000	1.94386	2.06582	2.0943	3.23138	3.31566	3.46991	5.90918	6.03568	4.299	5.70216	5.77699	5.46833	3.27513	5.50392	3.33753
1	2100001	2200000	2.18593	2.05313	1.15753	2.71088	2.68166	2.64117	5.28757	5.20556	3.48822	5.39462	5.65948	5.10794	2.67464	4.93643	2.67775
1	2200001	2300000	2.05939	1.83516	1.73486	2.93204	2.91769	2.90129	4.26081	4.25414	2.33355	4.39609	5.3682	4.15381	2.93582	3.97964	2.91698
1	2300001	2400000	1.94386	1.85092	1.72061	2.79999	2.81187	2.82209	6.02523	6.05851	4.06137	6.12983	7.20815	5.92278	2.7981	5.79771	2.8113
1	2400001	2500000	2.08139	2.04652	2.06315	2.31596	2.28156	2.40423	3.13151	3.3172	1.46654	3.19986	4.29423	3.03474	2.3617	2.91184	2.33335
1	2500001	2600000	2.09056	2.05922	2.08992	2.7572	2.79654	2.63316	5.2018	5.3048	3.49659	5.54358	6.35142	5.20658	2.75424	5.08423	2.72807
1	2600001	2700000	2.00804	1.81476	1.79852	2.68045	2.67711	2.58438	5.55395	5.68812	4.05698	5.9015	6.67282	5.63012	2.66068	5.50312	2.64694
1	2700001	2800000	1.95853	1.90233	1.89595	3.4617	3.45412	3.36803	5.2737	5.42427	3.64774	5.60065	6.55599	5.33946	3.36914	5.20801	3.42768
1	2800001	2900000	1.99888	1.9031	1.89181	2.72467	2.77256	2.85661	4.39969	4.59907	3.19276	4.81351	5.23958	4.53027	2.82782	4.38938	2.78408
1	2900001	3000000	2.07223	2.0477	1.89519	2.65983	2.75078	2.78995	5.21	5.51979	3.8949	5.24567	6.23299	5.27939	2.7252	5.1612	2.73297
1	3000001	3100000	2.06306	1.95793	1.92627	2.63701	2.679	2.74315	5.19555	5.42674	3.55886	5.2284	6.38459	5.15174	2.69002	5.06987	2.68603
1	3100001	3200000	2.01905	2.15911	2.00455	2.85789	2.91644	2.89183	5.67284	5.98794	3.86204	5.79117	6.78463	5.5908	2.8926	5.52634	2.88862
1	3200001	3300000	2.03922	2.04904	1.93023	2.61882	2.75769	2.73969	4.77144	4.96687	3.60364	3.82997	6.10468	4.71896	2.72894	4.57158	2.70469
1	3300001	3400000	2.03922	2.11162	1.79983	2.1797	2.29708	2.26664	4.38494	4.73416	3.81664	3.47749	5.3256	4.4159	2.26243	4.29838	2.24725
1	3400001	3500000	2.0759	2.07101	1.98622	2.38392	2.38366	2.37997	5.03913	5.38921	3.89966	4.09244	6.20083	4.90636	2.45186	4.85141	2.38252
1	3500001	3600000	1.94565	2.14007	1.97214	2.77381	2.7533	2.67194	4.93323	5.13843	3.66863	4.04487	5.67069	4.72835	2.73492	4.63235	2.73266
1	3600001	3700000	0.992101	4.45452	0.197072	0.689429	0.682961	0.565449	1.46806	1.43967	1.43216	1.43007	1.44417	1.36222	0.668677	1.44276	0.643319
1	3700001	3800000	1.98045	2.08941	1.70665	3.39848	3.5581	3.40865	5.63065	5.75663	3.92749	4.66615	6.71882	5.32182	3.46488	5.25072	3.45431
1	3800001	3900000	1.93286	2.01055	2.07472	3.68309	3.75317	3.64082	5.35241	5.53639	3.67321	4.66801	6.53972	5.19029	3.73915	5.06177	3.69207
1	3900001	4000000	1.95853	1.92922	1.90277	3.63235	3.70013	3.67399	5.74265	5.98513	4.04967	5.388	7.24396	5.71793	3.68156	5.58473	3.66872
1	4000001	4100000	2.02454	2.05507	1.83549	3.68361	3.66237	3.70141	5.83253	6.07229	4.14518	5.76988	7.07962	5.72862	3.68913	5.69621	3.68243
1	4100001	4200000	2.01721	1.99127	2.07682	3.85705	3.93344	3.91701	7.5051	7.60637	6.17605	7.40337	8.89013	7.40542	3.82793	7.46649	3.90236
1	4200001	4300000	2.03188	2.04224	2.54195	3.4673	3.54665	3.52626	5.60365	5.79681	5.00408	5.39901	6.43549	5.60971	3.55423	5.62828	3.51324
1	4300001	4400000	1.98236	2.12873	3.06522	3.56085	3.78558	3.66927	5.77121	6.01568	5.01386	5.79196	6.37156	5.75613	3.68194	5.77509	3.67075
1	4400001	4500000	1.97137	2.15443	2.16785	3.9135	3.98109	3.85246	6.81647	6.8977	5.07071	6.88474	7.14145	6.54388	3.91583	6.5133	3.91534
1	4500001	4600000	1.9622	2.10916	2.11487	3.67862	3.73733	3.70409	6.51247	6.56125	4.70448	6.53615	6.57978	6.11626	3.69176	6.12851	3.7066
1	4600001	4700000	1.94753	1.98168	1.95001	3.54221	3.65747	3.61417	6.37985	6.30198	4.48117	6.35583	6.31436	5.97059	3.64735	5.91338	3.6043
1	4700001	4800000	2.05389	1.99376	1.94086	3.63165	3.69977	3.69818	6.38301	6.60135	4.67797	6.36744	6.66864	6.15485	3.70875	6.08897	3.6764
1	4800001	4900000	2.03922	2.12449	1.98537	3.70012	3.68303	3.71455	6.8294	6.99378	5.32294	6.47981	6.98212	6.48417	3.68979	6.48872	3.69921
1	4900001	5000000	1.99888	1.96793	1.97682	3.65572	3.75079	3.64254	5.51555	5.53945	4.48671	5.49503	5.63593	5.37921	3.68417	5.31599	3.6827
1	5000001	5100000	1.90717	2.12433	2.00412	3.80311	3.87708	3.77302	5.89357	6.0111	4.85407	6.12671	6.35732	5.77712	3.80722	5.82355	3.81749
1	5100001	5200000	1.90535	2.50162	2.5113	4.98473	5.00581	4.83026	6.80236	6.51047	5.55065	6.62241	6.32162	6.377	4.97502	6.34588	4.93965
1	5200001	5300000	2.05022	1.96462	2.01287	4.27371	4.26204	4.36604	8.32653	7.82188	6.96644	8.32707	8.34531	8.02707	4.39222	7.9386	4.30035
1	5300001	5400000	2.00804	1.89814	1.93773	3.22765	3.26753	3.17815	6.35899	6.00292	5.07394	6.49061	6.43641	6.00619	3.19538	6.04791	3.22423
1	5400001	5500000	1.26867	1.40024	1.38615	2.22699	2.00827	2.20127	3.23657	3.0653	2.74557	3.26338	3.04492	3.00359	2.11221	3.0654	2.14324
1	5500001	5600000	1.98787	2.01893	1.99812	2.9877	3.02806	3.03952	3.59926	3.46245	2.3872	3.49447	3.47878	3.27389	3.00243	3.24832	3.01834
1	5600001	5700000	2.01904	2.01535	1.91918	2.85144	2.81331	2.93536	3.9694	4.00861	3.19494	3.83766	4.0232	3.84335	2.87871	3.79284	2.86625
1	5700001	5800000	2.04839	2.08068	2.03402	3.15895	3.18462	3.30936	3.85614	3.91779	3.14991	3.7766	3.85762	3.65028	3.22066	3.69984	3.21698
1	5800001	5900000	1.94935	2.40122	2.20262	3.19487	3.2049	3.23562	4.73863	4.82037	3.41342	4.72397	4.86088	4.49673	3.21556	4.4729	3.21175
1	5900001	6000000	1.39004	2.06036	1.78034	1.85283	1.85368	1.99154	4.23537	4.50134	3.66931	4.20424	4.38406	4.26296	1.86844	4.18867	1.89825
1	6000001	6100000	1.98054	2.02153	2.0039	1.97953	2.06052	1.98105	4.691	4.79282	3.7478	4.80581	4.97056	4.60677	1.9927	4.5789	2.00668
1	6100001	6200000	2.04105	2.04001	2.00074	1.96863	1.97078	1.88972	3.52055	3.6269	2.63666	3.57263	3.611	3.43446	1.96353	3.36949	1.94267
1	6200001	6300000	1.94385	2.01562	2.03639	3.71551	3.73303	3.62044	5.1847	4.89923	4.07735	4.74597	4.96765	4.79731	3.69104	4.75928	3.68932
1	6300001	6400000	2.00621	1.89353	1.96268	3.62466	3.52129	3.58723	4.32657	4.5084	3.66259	4.42926	4.52642	4.41306	3.58117	4.27768	3.57747
1	6400001	6500000	2.07223	2.02607	1.93329	3.72704	3.76988	3.54648	3.78462	4.04735	3.19846	3.80951	3.99854	3.75849	3.68993	3.75475	3.67985
1	6500001	6600000	2.01349	2.0558	1.93638	3.61367	3.66397	3.5824	3.63247	3.68867	3.72178	3.73539	3.76798	3.7211	3.64653	3.70897	3.61986
1	6600001	6700000	1.99703	1.98513	1.97202	3.65652	3.70179	3.62908	4.29492	4.33338	4.34327	4.2301	4.3551	4.35766	3.6789	4.31111	3.66234
1	6700001	6800000	2.11624	2.04369	1.984	3.84006	3.92064	3.72167	4.52288	4.58379	4.88099	4.47859	4.72966	4.65948	3.83116	4.63686	3.82658
1	6800001	6900000	2.00988	2.06212	1.98286	3.69657	3.81019	3.64745	4.72524	4.75776	4.55144	4.81329	4.86367	4.74574	3.75173	4.74107	3.71745
1	6900001	7000000	2.02638	2.01565	1.95686	3.53253	3.52478	3.53132	3.63959	3.75953	3.71519	3.60935	3.77969	3.72505	3.5596	3.70008	3.52954
1	7000001	7100000	2.05022	2.05852	1.90868	3.52806	3.52868	3.63156	3.53945	3.70963	3.82257	3.51319	3.73995	3.64362	3.55161	3.66301	3.56243
1	7100001	7200000	1.94203	2.06922	1.90986	3.56596	3.60926	3.70041	3.6695	3.77327	4.03526	3.513	3.71991	3.74967	3.65825	3.73836	3.62478
1	7200001	7300000	2.05939	2.09577	1.88224	3.35377	3.40806	3.50418	4.62396	4.83214	4.89355	4.56331	4.6812	4.6813	3.44929	4.71719	3.42144
1	7300001	7400000	2.24093	1.14395	1.39966	2.60854	2.57995	2.60247	3.19481	3.2342	3.09395	3.31589	3.37065	3.22737	2.59968	3.24047	2.59696
1	7400001	7500000	1.77505	1.92603	1.88578	3.79624	3.85189	3.81456	4.70043	4.79232	4.79769	4.87859	5.07023	4.87549	3.81666	4.84627	3.82082
1	7500001	7600000	1.97687	1.9624	1.958	3.66259	3.77489	3.56004	4.64894	4.69349	3.68815	4.57749	4.66967	4.50929	3.74514	4.43726	3.66479
1	7600001	7700000	1.86501	2.03061	2.04364	3.76538	3.82739	3.69776	4.69359	4.81114	3.75441	4.73736	4.81324	4.6077	3.73368	4.54207	3.76314
1	7700001	7800000	2.07223	1.90793	1.87153	3.55308	3.63685	3.50061	4.52913	4.51151	3.68598	4.35966	4.59963	4.34522	3.58185	4.32328	3.56307
1	7800001	7900000	2.17856	1.5328	1.41033	3.24696	3.29415	3.36164	3.22304	3.34188	3.03041	3.36552	3.33623	3.20251	3.29023	3.25697	3.30058
1	7900001	8000000	1.14064	1.91826	0.421019	3.23489	3.26371	3.18022	2.26458	2.23132	2.19548	2.08063	2.06716	2.1089	3.18469	2.16636	3.22609
1	8000001	8100000	1.67953	2.33114	0.737169	3.98141	4.06295	3.97014	2.93829	2.93118	2.89349	2.88836	2.96977	2.94164	3.9852	2.92406	4.00462
1	8100001	8200000	2.17859	1.16255	1.12548	2.04908	2.29621	2.24738	2.67463	2.80114	2.38502	2.62966	2.76604	2.66934	2.22807	2.64709	2.1949
1	8200001	8300000	2.00988	1.40163	1.33356	3.69514	3.88655	3.83693	4.56665	4.59494	3.78738	4.39937	4.54358	4.30215	3.7606	4.36718	3.80534
1	8300001	8400000	2.03371	2.04427	2.14335	2.08093	2.14767	2.23801	2.53512	2.46063	2.12131	2.57164	2.67852	2.44838	2.11732	2.46576	2.15458
1	8400001	8500000	2.01538	1.98257	2.07564	3.83141	3.93858	3.82851	3.87645	3.96222	2.93335	3.94845	4.03881	3.72787	3.88954	3.72635	3.86583
1	8500001	8600000	1.83016	2.01552	1.99236	1.07853	1.14442	0.990311	3.83441	3.83149	2.88787	4.1046	4.09651	3.73353	1.0543	3.72105	1.06921
1	8600001	8700000	1.11497	4.81963	2.00683	2.12423	2.073	2.11675	5.63663	5.80846	4.17871	5.73825	5.68915	5.39476	2.08715	5.37019	2.10454
1	8700001	8800000	1.95118	1.91004	2.00664	2.92646	2.9366	2.86495	3.77427	3.73186	2.66796	3.55783	3.58311	3.48449	2.912	3.43619	2.90917
1	8800001	8900000	1.94202	2.04415	2.13003	3.11136	3.16802	3.13908	4.1253	4.17427	3.0278	4.23936	4.36263	3.9823	3.15069	3.95223	3.1394
1	8900001	9000000	1.94753	1.95695	1.9737	3.95615	3.92048	4.00785	3.89671	3.90808	3.14748	3.93187	4.00774	3.79951	4.00104	3.76378	3.96133
1	9000001	9100000	2.07406	1.97809	1.94452	3.88707	3.91717	3.98231	2.9133	2.94992	2.06351	2.99139	3.00871	2.80147	3.94235	2.75811	3.92865
1	9100001	9200000	1.92919	1.94684	2.06477	4.1359	4.29437	4.09471	4.00754	3.83426	2.86674	4.00639	3.95297	3.76171	4.15626	3.70446	4.17412
1	9200001	9300000	1.93286	1.8799	2.02226	4.03991	4.03984	3.98397	4.00601	3.89788	2.84892	3.97767	3.87735	3.76501	4.02171	3.69213	4.02115
1	9300001	9400000	1.76231	1.74138	1.77155	3.84601	3.96021	3.92726	3.86134	3.88503	2.86436	3.93096	3.8254	3.68862	3.93379	3.6481	3.91086
1	9400001	9500000	1.44135	0.73118	2.00704	3.75429	3.8117	3.82531	2.19096	2.18703	2.18955	2.38752	2.29916	2.20199	3.79117	2.24943	3.79697
1	9500001	9600000	1.94753	1.92325	1.91043	3.70338	3.78118	3.93585	3.76531	3.73041	2.75797	3.73851	3.6373	3.55564	3.81563	3.50207	3.80559
1	9600001	9700000	2.40043	1.36011	1.51115	2.68862	2.73636	2.75993	3.00515	3.09	2.26374	3.00724	3.11288	2.84436	2.74107	2.87605	2.72814
1	9700001	9800000	1.88518	1.90731	1.91664	3.62528	3.6862	3.77066	3.77799	3.97537	2.79526	3.64949	3.82362	3.62314	3.65851	3.57728	3.69356
1	9800001	9900000	1.9732	2.10616	2.03635	4.01201	4.08245	4.15882	3.62824	3.77148	3.23757	3.69727	3.91693	3.59475	4.09002	3.64293	4.08399
1	9900001	10000000	1.71645	1.82073	1.7774	5.36462	5.04562	5.17327	2.83505	2.82777	2.64402	2.82837	2.77453	2.72952	5.0461	2.78099	5.19285
1	10000001	10100000	1.85584	2.08427	1.97802	3.89794	3.95317	3.9167	2.97629	3.0102	2.86536	2.90729	2.92413	2.95438	3.95608	2.93621	3.92254
1	10100001	10200000	0.838011	2.09917	1.94423	4.98172	4.54215	5.40535	3.79557	3.61613	4.25765	3.69751	3.47991	3.77089	5.07069	3.76039	4.96388
1	10200001	10300000	1.00676	2.28586	1.98744	4.21991	4.37881	4.4139	3.52732	3.29292	3.72313	3.29248	3.53118	3.71093	4.36415	3.46957	4.33671
1	10300001	10400000	1.03611	1.85333	0.696945	2.36623	2.6169	2.54061	1.85888	1.57707	1.72065	1.64833	1.94114	1.74256	2.518	1.74413	2.50569
1	10400001	10500000	1.02695	1.77318	2.18179	0.572313	0.672675	0.436988	0.39377	0.601684	0.318683	0.42422	0.28336	0.310793	0.653945	0.390463	0.552039
1	10500001	10600000	0.898577	1.56789	1.62692	1.10056	0.981953	0.971036	1.01359	1.05733	0.845219	0.821754	0.895577	0.901236	1.10462	0.922098	1.0162
1	10600001	10700000	0.823388	2.23706	2.13309	3.69438	3.62926	3.35822	2.94462	2.82131	2.77476	2.49844	2.55133	2.67159	3.48111	2.71287	3.55759
1	10700001	10800000	0.79955	1.90711	2.02248	5.09831	4.56986	4.81952	3.68799	3.79838	3.96904	3.8097	3.68901	3.86736	4.65363	3.78944	4.82441
1	10800001	10900000	0.874735	1.49004	2.02869	3.43178	3.30157	3.65531	2.43907	2.55742	2.58306	2.34701	2.33682	2.48518	3.44778	2.45053	3.45983
1	10900001	11000000	0.997604	2.10877	1.59175	7.65806	7.89392	8.08096	4.92821	5.11164	5.30106	5.17637	5.0289	5.08869	7.79706	5.10766	7.87574
1	11000001	11100000	0.97743	2.98303	0.783522	2.73711	2.68156	2.43226	1.61003	1.48805	1.6919	1.42196	1.41324	1.6557	2.69669	1.5212	2.61354
1	11100001	11200000	0.834391	2.20486	1.82359	4.44487	4.64048	4.4154	3.35288	3.09551	2.91746	2.8022	2.93686	3.07583	4.55666	3.01514	4.49915
1	11200001	11300000	0.911412	1.27489	1.50557	2.30588	2.25401	2.16377	1.58686	1.51565	1.28217	1.47711	1.44801	1.44406	2.28804	1.45833	2.24045
1	11300001	11400000	1.04895	2.11984	0.156406	0.329126	0.324047	0.32112	0.347195	0.303881	0.388023	0.288321	0.304207	0.312092	0.302249	0.324366	0.324747
1	11400001	11500000	0.715156	1.94124	1.60075	3.57693	3.682	3.30851	2.89292	2.91879	2.65169	2.71165	2.55429	2.75141	3.53751	2.74229	3.51892
1	11500001	11600000	0.986601	2.28751	1.58852	3.87471	3.67904	3.5665	3.05751	3.20284	3.21001	2.78696	3.1955	3.12786	3.87724	3.08614	3.70458
1	11600001	11700000	1.05262	0.0922911	1.98151	0.173974	0.215023	0.144851	0.0944825	0.134311	0.120956	0.187804	0.150008	0.130974	0.174601	0.134024	0.175642
1	11700001	11800000	1.03061	2.01664	1.94056	2.87292	3.0711	3.09802	2.1203	2.26391	2.23445	2.31611	2.31839	2.26375	3.14119	2.24944	3.01232
1	11800001	11900000	0.970081	1.58714	1.24122	3.08793	3.01531	3.17839	2.5222	2.12936	2.21253	2.20017	2.32506	2.28988	3.13566	2.27385	3.09316
1	11900001	12000000	0.878403	1.56569	1.83651	2.9678	3.21545	3.02855	2.48835	2.34222	2.31288	2.43041	2.3878	2.51081	3.03437	2.39152	3.06881
1	12000001	12100000	0.839895	1.82406	1.6473	2.67984	2.42436	2.30901	1.76297	1.85353	1.92649	1.92214	1.73634	1.7852	2.3315	1.8386	2.46629
1	12100001	12200000	0.902237	2.54752	1.24562	2.59413	2.73463	2.59257	2.0227	1.96144	2.16895	1.8938	1.94115	2.09769	2.67361	1.9954	2.63961
1	12200001	12300000	0.89491	1.40006	0.477552	2.41589	2.76177	2.50076	1.85973	1.61997	1.65045	1.64091	1.43184	1.63583	2.59288	1.63496	2.55532
1	12300001	12400000	1.01227	0.0420058	0.328181	4.50281	4.41257	4.58874	2.29079	2.62798	2.45071	2.24765	2.26338	2.33015	4.39747	2.3718	4.5008
1	12400001	12500000	1.01227	1.6561	0.480368	2.92589	2.64852	2.57099	2.45102	2.6202	2.56372	2.01589	2.23362	2.59506	2.79056	2.36595	2.71094
1	12500001	12600000	0.995769	0.915017	2.66588	5.54466	5.8387	5.72121	4.45441	4.51015	4.53185	4.42857	4.43149	4.41647	5.72432	4.47109	5.70024
1	12600001	12700000	0.821524	1.43275	2.19327	3.54105	3.5827	3.65574	2.93253	2.87855	2.63736	2.85821	2.56154	2.93504	3.65744	2.76973	3.59285
1	12700001	12800000	0.872904	2.38216	2.142	3.7381	3.94336	3.8463	3.14484	2.91479	2.78364	3.1745	2.80969	3.0094	3.93868	2.96095	3.84167
1	12800001	12900000	0.931557	1.99736	2.25849	4.36246	4.35518	4.43374	3.95796	3.65158	3.83278	3.95446	3.81363	3.77362	4.39694	3.84041	4.38365
1	12900001	13000000	1.91819	2.04089	1.96655	3.96173	4.10842	3.98404	3.06939	3.09894	2.96864	3.09755	3.01793	3.08917	4.01952	3.05007	4.01755
1	13000001	13100000	2.01355	2.10311	1.93871	3.78009	3.81559	3.87551	2.90873	2.98237	2.92829	2.86708	2.92981	2.93086	3.832	2.92302	3.82353
1	13100001	13200000	1.81366	1.96278	1.80269	3.50921	3.57455	3.58481	2.78444	2.879	2.80687	2.70772	2.85083	2.79939	3.62298	2.80515	3.55603
1	13200001	13300000	2.1034	2.03041	1.88497	3.83568	3.80581	3.96172	2.80553	2.89554	2.972	2.87699	3.02902	2.90369	3.87135	2.91479	3.86715
1	13300001	13400000	2.45367	1.0043	0.593189	2.17909	2.20002	2.19602	1.81959	1.9379	1.84184	1.90296	1.86558	1.89596	2.17799	1.8731	2.19169
1	13400001	13500000	2.30689	1.86235	0.62512	1.59203	1.62946	1.60866	1.16326	1.19118	1.16086	1.09121	1.15681	1.15834	1.57255	1.15218	1.60997
1	13500001	13600000	2.53429	0.771897	0.60429	1.46801	1.48759	1.46799	1.066	1.13893	1.03057	1.0333	0.988488	1.09183	1.49921	1.05028	1.4745
1	13600001	13700000	3.56655	1.12418	0.630372	1.51171	1.53451	1.45242	0.932146	1.011	0.890773	0.968724	0.926714	0.958743	1.48544	0.944994	1.49915
1	13700001	13800000	2.21526	1.04602	1.49317	3.61259	3.67214	3.72354	2.67943	2.79016	2.68736	2.58775	2.74795	2.73325	3.76146	2.69765	3.66914
1	13800001	13900000	1.86867	1.55607	0.864025	0.540125	0.595811	0.461944	1.00956	0.981316	0.769391	1.0662	1.02505	0.940778	0.524219	0.964126	0.529741
1	13900001	14000000	1.20299	0.839709	1.04321	1.05868	1.1513	1.0283	1.12014	1.34721	0.997258	1.074	1.08977	1.12877	1.09123	1.11988	1.07818
1	14000001	14100000	1.93469	2.07225	1.91505	4.1621	4.04221	4.23984	2.98529	2.96844	3.12026	3.10382	3.17378	3.07765	4.20431	3.06928	4.14725
1	14100001	14200000	1.77698	1.9569	1.93212	3.83238	3.85832	3.97363	2.88468	2.95058	2.88393	2.84896	2.8596	2.91973	3.93094	2.88534	3.88763
1	14200001	14300000	2.78923	2.56666	1.66043	3.87484	3.80411	4.11971	2.26131	2.30141	2.2867	2.25956	2.2389	2.25267	3.9772	2.26947	3.93059
1	14300001	14400000	2.56363	1.5906	1.53992	3.43968	3.4724	3.53812	1.51467	1.54994	1.48992	1.50882	1.45517	1.53009	3.54974	1.50338	3.48316
1	14400001	14500000	1.7238	1.50243	1.70181	1.70412	1.57907	1.60093	1.36196	1.42055	1.18832	1.41512	1.27778	1.351	1.62024	1.32972	1.62714
1	14500001	14600000	1.51644	0.782681	1.18088	0.393118	0.388994	0.346639	0.383175	0.485907	0.293479	0.28337	0.343798	0.335539	0.351316	0.350943	0.375648
1	14600001	14700000	1.28368	1.45893	1.85312	2.72807	2.38528	2.81446	1.60178	1.63176	1.57565	1.70952	1.62126	1.80829	2.57067	1.62738	2.63591
1	14700001	14800000	1.9512	2.1347	2.05842	4.36572	4.35359	4.46188	2.21745	2.25762	2.24713	2.22928	2.2968	2.26339	4.34229	2.24949	4.39347
1	14800001	14900000	1.94203	2.0166	2.00942	3.90072	3.9575	3.87106	2.0215	2.02378	1.97748	1.98716	2.06607	2.03282	3.94385	2.01495	3.9096
1	14900001	15000000	1.96403	1.77069	1.93505	3.93863	3.9721	4.0527	2.01919	2.02974	2.01565	1.99853	2.05242	2.00483	4.00759	2.02303	3.98753
1	15000001	15100000	1.90535	2.00907	2.04181	4.09913	4.0685	4.2457	2.96628	2.99348	2.8924	2.98548	3.09369	3.0694	4.15139	2.98557	4.13706
1	15100001	15200000	1.76781	1.5506	1.87013	4.0297	4.00181	4.1827	2.86764	2.88103	2.97651	2.96151	2.87679	2.89739	4.09058	2.91233	4.07063
1	15200001	15300000	1.94019	1.94973	2.03012	3.91832	3.95848	4.02392	2.87267	3.017	2.93426	2.95569	3.09278	2.99095	3.95681	2.97354	3.96667
1	15300001	15400000	1.96585	1.82336	2.02416	3.60592	3.67249	3.61607	2.77548	2.83116	2.73592	2.85364	2.77006	2.77412	3.69425	2.79292	3.63138
1	15400001	15500000	1.99703	1.9753	2.08993	4.02791	4.14938	4.18501	3.02939	3.00441	3.06024	3.16364	3.17078	3.04315	4.13546	3.08493	4.12021
1	15500001	15600000	1.97137	1.90599	1.85245	4.05453	4.05737	4.17282	3.08847	3.15178	3.14713	3.1841	3.1291	3.12805	4.0902	3.13996	4.09454
1	15600001	15700000	2.00254	2.03381	1.98182	3.99001	4.15009	4.3204	3.11144	3.11268	3.08849	3.22578	3.22809	3.17202	4.12546	3.15271	4.15131
1	15700001	15800000	1.96768	2.05222	2.06888	4.02231	4.17207	4.27163	3.1828	3.12889	3.10047	3.2971	3.27071	3.14872	4.17731	3.19507	4.15407
1	15800001	15900000	2.07223	1.84634	1.77561	3.53931	3.45462	3.5633	2.80139	2.64633	2.6218	2.78092	2.63664	2.73001	3.48085	2.69632	3.51877
1	15900001	16000000	1.20661	0.391723	1.60014	2.20223	2.17422	2.10743	1.79217	1.8642	1.67435	1.87224	1.80301	1.79788	2.09478	1.79976	2.16093
1	16000001	16100000	1.40105	0.671934	0.997123	1.46885	1.53806	1.49604	1.43104	1.54607	1.39616	1.42531	1.45312	1.51008	1.39897	1.44946	1.50071
1	16100001	16200000	1.89246	1.87969	1.88375	3.84589	3.90942	3.78516	3.04926	2.96322	2.85071	2.83337	2.86664	2.92172	3.88548	2.91151	3.84649
1	16200001	16300000	1.29831	0.535257	0.875313	1.92063	1.93198	1.98039	2.21262	2.12737	2.13973	2.0113	2.10414	2.051	1.99587	2.11803	1.94416
1	16300001	16400000	1.95303	1.95302	1.9566	3.60687	3.758	3.6443	3.06064	3.0193	2.99821	2.91786	3.03866	3.05708	3.73076	3.00653	3.66916
1	16400001	16500000	1.85584	1.9643	1.92404	4.01986	3.99129	4.07331	3.08407	3.10628	3.08655	2.95583	3.05758	3.08108	4.01658	3.05759	4.02801
1	16500001	16600000	1.99703	1.91652	1.80645	3.57844	3.62537	3.6752	1.73141	1.82492	1.77628	1.67427	1.82561	1.83519	3.67716	1.76554	3.62612
1	16600001	16700000	1.19199	1.81615	1.61448	3.99062	3.98296	3.87197	2.86422	2.98145	3.00867	2.98243	2.94588	2.93761	3.81054	2.9561	3.94814
1	16700001	16800000	2.09607	2.00201	1.89848	3.62297	3.65257	3.82265	2.79895	2.86251	2.94575	2.76249	2.956	2.85252	3.6856	2.8641	3.69836
1	16800001	16900000	2.05206	2.03964	2.0236	2.4195	2.361	2.43594	2.7343	2.88673	3.00931	2.8602	2.8562	2.899	2.38776	2.86801	2.40526
1	16900001	17000000	2.03552	2.0367	2.52765	3.75176	3.6406	3.85913	2.87164	2.99701	3.24627	2.97529	3.20973	3.04979	3.73651	3.05661	3.74943
1	17000001	17100000	1.09846	1.36175	0.658761	6.07247	6.04392	5.80288	4.70146	5.01887	4.99079	4.55163	4.56206	4.87745	5.89467	4.76066	5.97186
1	17100001	17200000	1.52938	0.3928	1.97936	10.3655	10.2118	10.0149	7.74234	7.78565	7.93843	7.6428	7.72926	7.743	10.1581	7.76709	10.1964
1	17200001	17300000	1.90535	0.093986	1.14498	2.11009	1.93299	1.70899	1.60584	1.51234	1.71497	1.50224	1.58398	1.61726	1.86293	1.58205	1.91025
1	17300001	17400000	2.00438	1.97624	1.98599	3.7727	3.93221	3.87768	2.9091	2.96008	2.91465	2.97858	2.99678	2.97855	3.88871	2.95163	3.8603
1	17400001	17500000	2.06306	2.02323	1.85809	3.33902	3.53079	3.54391	2.59048	2.70761	2.84086	2.57048	2.76642	2.70072	3.45307	2.69321	3.46996
1	17500001	17600000	2.01355	2.02537	1.87318	3.69153	3.73332	3.87794	2.76558	2.84924	2.91107	2.74347	2.91243	2.82606	3.81365	2.83547	3.76675
1	17600001	17700000	2.03739	2.02497	1.91147	3.82736	3.80068	3.94789	2.9085	3.0023	3.01539	2.87098	2.92511	2.9411	3.85002	2.94394	3.85812
1	17700001	17800000	2.01718	2.28643	2.16058	3.66082	3.6889	3.69446	2.81639	2.93899	2.8036	2.79763	2.85355	2.87778	3.706	2.84156	3.68137
1	17800001	17900000	2.03555	2.181	2.02766	4.20514	4.29286	4.26947	3.1532	3.23412	3.39133	3.20557	3.40021	3.29428	4.27131	3.27535	4.25566
1	17900001	18000000	1.88701	2.05596	2.0417	3.96647	4.01456	3.91587	2.9714	3.1097	3.13891	3.10326	3.11307	3.07472	3.98757	3.08669	3.96543
1	18000001	18100000	2.01355	2.08648	2.10935	3.97687	4.03201	4.03347	2.93178	3.00024	2.94511	2.91257	3.04519	2.96789	4.02501	2.96658	4.01403
1	18100001	18200000	2.03005	2.10069	1.9899	4.0407	4.09172	4.10374	3.11191	3.07124	3.27135	3.11082	3.23511	3.19025	4.05166	3.15912	4.07863
1	18200001	18300000	1.92185	2.07901	2.00433	4.0117	4.00853	4.07184	3.10344	3.04088	2.98465	3.04494	2.96455	3.02575	4.01486	3.02729	4.03058
1	18300001	18400000	1.84117	1.91466	1.93985	3.99386	4.03331	3.93767	3.06113	2.95673	2.8482	3.00994	2.93322	3.00651	4.01136	2.96097	3.98809
1	18400001	18500000	1.88518	2.04744	2.04006	4.12214	4.21036	4.1404	3.1989	3.01284	2.96919	3.07882	3.14775	3.09118	4.1892	3.08035	4.15746
1	18500001	18600000	1.87414	1.69151	2.01985	4.45004	4.3907	4.33606	3.49821	3.4812	3.50153	3.4019	3.60214	3.51367	4.4207	3.49641	4.39202
1	18600001	18700000	1.16632	1.16477	1.63471	5.21269	5.03748	5.3567	4.39861	4.391	4.60089	4.28656	4.26534	4.32091	5.05954	4.38689	5.20065
1	18700001	18800000	1.38801	1.17952	2.15561	6.04885	5.98319	6.07488	4.25205	4.34931	4.13912	4.07596	4.08498	4.18645	5.9911	4.17897	6.03552
1	18800001	18900000	1.15165	1.54474	1.65579	6.62474	6.76324	6.80422	5.46492	5.25581	5.39306	5.09215	5.12722	5.206	6.76431	5.26464	6.7303
1	18900001	19000000	1.19565	1.33859	1.00061	9.61411	9.64571	9.38021	8.0014	7.73203	7.53917	7.83175	7.76937	7.83381	9.80301	7.7733	9.54594
1	19000001	19100000	0.979266	1.97878	0.853575	3.90759	3.81909	3.87723	3.65988	3.64147	3.6035	3.52539	3.61226	3.62541	4.02975	3.6082	3.86779
1	19100001	19200000	0.960927	1.75442	0.90116	4.17981	4.28481	3.9395	3.14771	3.15723	3.23168	3.08632	3.10736	3.22466	4.05266	3.14566	4.13215
1	19200001	19300000	1.82833	1.71842	0.536133	5.47005	5.57962	5.85872	4.2289	4.08239	4.18945	4.23692	4.15628	4.14285	5.68588	4.17841	5.63378
1	19300001	19400000	1.36437	1.85691	1.0649	5.72486	5.43923	6.05407	5.35745	5.29753	5.20362	5.0242	4.8428	5.21102	5.71045	5.14162	5.7339
1	19400001	19500000	1.74023	2.00676	1.87478	5.38638	5.40189	5.20613	4.37497	4.27172	3.88855	4.23391	4.35434	4.33121	5.2523	4.22091	5.33072
1	19500001	19600000	1.98421	1.97771	1.99953	4.19002	4.12499	4.22414	3.12159	3.12797	3.08146	3.05643	3.20017	3.10021	4.18305	3.11714	4.17951
1	19600001	19700000	1.92552	2.08588	2.10325	4.26004	4.38974	4.32849	3.82576	3.66851	3.60111	3.7602	3.63092	3.69729	4.34371	3.69636	4.32577
1	19700001	19800000	1.96036	1.9971	2.07886	3.2757	3.31705	3.2774	3.35845	3.31424	3.32114	3.36631	3.36955	3.35031	3.29361	3.34585	3.29
1	19800001	19900000	1.95303	1.76017	1.97396	4.98153	4.90377	5.06866	5.50914	5.41206	5.40095	5.56394	5.39434	5.42464	4.92068	5.45566	4.9842
1	19900001	20000000	1.9787	1.99774	2.03777	4.09274	4.14603	4.2161	5.09166	4.89642	4.76414	5.16272	4.997	5.02039	4.17536	4.98038	4.15132
1	20000001	20100000	1.97137	2.01332	2.04041	4.17166	4.12031	4.22763	5.059	4.97418	4.86901	5.07321	4.94032	5.01128	4.21586	4.98256	4.17297
1	20100001	20200000	1.97687	2.01637	1.90116	4.16636	4.19622	4.24396	5.18869	5.01143	5.05378	4.9872	5.02787	4.99367	4.12873	5.0533	4.20206
1	20200001	20300000	1.99154	2.09715	1.95771	4.37531	4.65104	4.76518	5.60476	5.53952	5.593	5.61409	5.85028	5.61871	4.60479	5.63931	4.59423
1	20300001	20400000	1.96587	2.03474	1.96495	3.87734	3.98996	4.13457	4.93642	4.92564	4.84374	5.00851	5.00891	4.90733	3.96591	4.94426	3.99924
1	20400001	20500000	1.94753	1.97448	1.62356	3.52337	3.485	3.27446	4.1429	4.07969	4.03868	4.04222	4.0794	4.10103	3.50091	4.07641	3.42584
1	20500001	20600000	1.80082	1.9245	1.77582	3.5859	3.71283	3.65314	4.51514	4.61446	4.45426	4.60233	4.63778	4.63368	3.66538	4.56427	3.65026
1	20600001	20700000	2.07223	2.04919	1.90497	3.83381	3.89833	3.93821	3.82914	3.85302	3.98877	3.87431	3.98795	3.91098	3.8782	3.90605	3.88988
1	20700001	20800000	2.02638	2.07723	2.07538	3.92924	3.98026	3.99603	3.76441	3.93825	3.98345	4.00245	4.00983	3.95691	3.91231	3.93861	3.96841
1	20800001	20900000	1.90352	2.13218	2.15719	3.86273	3.94518	3.96276	3.82059	3.94734	3.95457	4.03302	4.06348	3.93767	3.92012	3.96289	3.92331
1	20900001	21000000	1.97687	2.09366	2.13466	3.86889	3.9855	4.1493	3.70498	3.87291	4.02604	3.97609	3.91036	3.94394	4.05812	3.8965	3.99959
1	21000001	21100000	1.97137	2.00049	1.90565	3.89518	3.83516	3.92506	3.60119	3.85624	3.81273	3.85229	3.97078	3.85138	3.88101	3.8167	3.88495
1	21100001	21200000	1.97684	2.02846	1.84228	3.54439	3.62008	3.65667	3.55885	3.61247	3.44189	3.70167	3.58974	3.55313	3.62017	3.57993	3.60674
1	21200001	21300000	1.13514	0.431702	0.349524	0.309592	0.319087	0.325041	0.240647	0.278443	0.282942	0.227132	0.212571	0.221422	0.311535	0.246785	0.317843
1	21300001	21400000	1.80081	1.89996	1.82529	3.2838	3.25406	3.19004	3.10138	3.28098	3.29234	3.44353	3.40455	3.35132	3.27212	3.30237	3.2424
1	21400001	21500000	1.95486	2.03191	2.07723	3.95937	4.00911	3.96707	3.89877	3.93373	3.91117	3.8304	3.9935	3.95391	3.95707	3.91316	3.97846
1	21500001	21600000	2.05206	1.95423	2.0116	3.77831	3.7411	3.81573	3.69689	3.7491	3.60319	3.8491	3.76361	3.75415	3.79122	3.7315	3.77826
1	21600001	21700000	1.94198	2.00126	1.96325	3.51138	3.59131	3.61756	3.40577	3.53011	3.45661	3.5447	3.73964	3.6182	3.60138	3.53356	3.57313
1	21700001	21800000	1.90718	1.90254	1.88275	3.54832	3.48697	3.69355	3.75316	3.93195	3.86394	3.86133	3.8457	3.87472	3.63722	3.85079	3.57524
1	21800001	21900000	1.23233	2.0068	1.83813	1.94514	2.09996	1.96384	1.89877	1.91559	2.01216	2.13803	2.2215	2.08866	2.0253	2.03339	2.00181
1	21900001	22000000	2.0007	1.96419	2.11016	3.13738	3.20301	3.21735	3.6779	3.77499	3.73999	3.91219	3.92102	3.82413	3.18341	3.804	3.18572
1	22000001	22100000	2.09239	1.89931	2.14726	2.79796	2.83152	2.72511	3.64741	3.64294	3.63751	3.94511	3.89963	3.78188	2.76865	3.75202	2.78451
1	22100001	22200000	2.04287	1.93021	2.0701	2.925	3.05523	3.08705	4.07368	4.0163	4.10867	4.34025	4.43227	4.1088	3.04814	4.19113	3.02161
1	22200001	22300000	2.03188	1.89973	2.09253	5.65712	5.645	5.76804	5.05362	4.96164	5.00836	5.35423	5.15907	5.12711	5.78358	5.1055	5.68979
1	22300001	22400000	1.9952	2.02841	2.17051	2.10001	2.12559	2.0902	3.11224	3.0136	3.00014	3.54121	3.32438	3.17696	2.12629	3.19177	2.10521
1	22400001	22500000	2.06673	2.02628	2.15672	0.0776973	0.0862427	0.060778	0.147532	0.231689	0.198219	0.162615	0.169143	0.17236	0.0682278	0.179502	0.0741239
1	22500001	22600000	1.95119	1.97984	2.08882	1.19901	1.43527	1.08067	1.15584	1.10447	1.07125	1.12199	1.04768	1.1635	1.28994	1.09959	1.22975
1	22600001	22700000	0.764705	0.947342	0.589405	3.68956	3.50256	3.49584	5.6732	5.15924	5.17596	5.20819	5.18951	5.38275	3.51293	5.27769	3.56154
1	22700001	22800000	0.575823	0.858651	0.308585	2.54847	2.64994	2.69	3.41958	3.76454	3.15006	3.60815	3.91692	3.32919	2.53014	3.56161	2.62879
1	22800001	22900000	0.834391	1.00393	1.47831	0.571633	0.584506	0.549866	0.762012	0.905142	0.847611	0.885741	0.828389	0.902134	0.599636	0.844274	0.568488
1	22900001	23000000	0.645509	2.70859	3.41482	1.03809	0.890337	1.05015	1.87908	1.70708	1.61676	1.72372	1.85642	1.79448	0.946541	1.75387	0.990101
1	23000001	23100000	0.524476	2.61187	3.38161	2.52895	2.34396	2.27254	2.83881	3.01336	3.15778	2.75942	2.95996	3.06186	2.64741	2.94262	2.3794
1	23100001	23200000	0.843562	2.99636	3.659	1.57617	1.35511	1.45588	2.62353	2.44195	2.2388	2.47487	2.45084	2.39803	1.59339	2.44287	1.4596
1	23200001	23300000	2.04656	1.95221	1.98297	3.83336	3.75312	3.74504	4.63714	4.63817	4.56787	4.9333	5.02741	4.79032	3.84883	4.75728	3.77697
1	23300001	23400000	2.04288	2.07232	2.04591	3.95903	3.94913	4.14307	5.12272	5.12399	4.96213	5.1791	5.28913	5.07303	4.0587	5.13432	4.0161
1	23400001	23500000	2.05019	2.06672	2.00658	4.0659	4.07982	4.12314	4.93471	4.89053	4.89934	5.01542	5.13047	4.90049	4.05855	4.97329	4.08955
1	23500001	23600000	1.55876	1.97897	1.83376	4.47713	4.43386	4.19052	4.91351	4.93991	4.77474	5.01145	4.69193	4.90177	4.35885	4.86491	4.36532
1	23600001	23700000	2.0979	2.07779	2.16469	3.98837	4.02312	3.9844	5.14543	4.98887	4.88075	5.27414	5.26691	5.10186	3.98077	5.10886	3.99859
1	23700001	23800000	1.94203	2.1036	2.13285	3.99173	4.05453	4.05065	3.30547	3.20232	3.21091	3.29214	3.26296	3.27737	4.04909	3.25449	4.0322
1	23800001	23900000	1.99704	2.06096	2.13389	2.36152	2.34085	2.30945	3.48104	3.4033	3.43561	3.74032	3.6841	3.46742	2.32403	3.54626	2.33717
1	23900001	24000000	2.02636	2.09023	2.10222	2.36629	2.32586	2.30794	3.56976	3.39845	3.56254	3.63663	3.62903	3.52053	2.34325	3.55823	2.33324
1	24000001	24100000	1.80999	1.99858	2.04859	2.85362	2.84199	2.94368	3.64959	3.48256	3.53838	3.69813	3.66388	3.58864	2.98779	3.60557	2.87941
1	24100001	24200000	2.09423	2.094	2.04382	3.83779	3.75542	3.93527	3.25071	3.10976	3.10833	3.22907	3.11213	3.12846	3.84527	3.16136	3.84213
1	24200001	24300000	1.97501	2.00234	2.00974	3.98727	3.94398	4.30857	3.11997	3.06639	2.93236	2.96865	3.00901	3.04005	4.10534	3.01853	4.07675
1	24300001	24400000	1.07096	1.01145	0.982638	2.67041	2.20567	2.78661	2.15537	2.29734	2.10555	2.12639	2.03262	2.02007	2.56936	2.14172	2.54135
1	24400001	24500000	1.88516	1.89662	2.04547	3.50967	3.12695	3.34616	3.39431	3.25687	3.50457	3.13932	2.97962	3.24794	3.20243	3.24965	3.32387
1	24500001	24600000	2.07956	2.14655	2.15642	4.18708	4.19562	4.17398	4.19841	4.25066	4.1379	4.25391	4.25278	4.19763	4.16105	4.21848	4.18555
1	24600001	24700000	2.01355	2.01209	2.07719	4.17421	4.10781	4.04732	4.13695	4.14497	3.93902	4.03326	4.10438	4.06963	4.1265	4.07098	4.10945
1	24700001	24800000	2.0172	1.72027	1.69308	2.10194	2.04379	2.0752	3.68638	3.67332	3.56094	3.8698	3.69765	3.73971	2.05357	3.69631	2.07351
1	24800001	24900000	1.72745	1.79346	1.71413	3.50496	3.63076	3.62565	4.03923	3.97309	3.84846	3.98916	3.75302	3.97251	3.61453	3.91918	3.58665
1	24900001	25000000	1.88879	2.16217	2.12491	2.6026	2.58923	2.56138	4.41455	4.37594	4.17153	4.34113	4.34835	4.29853	2.54622	4.32948	2.58435
1	25000001	25100000	1.91452	2.28733	2.16239	2.23162	2.30906	2.17535	3.88901	3.76789	3.58548	3.81716	3.79532	3.78995	2.22454	3.76959	2.23801
1	25100001	25200000	2.04656	2.11434	2.13321	2.60862	2.66771	2.61084	4.28428	4.04601	3.94244	4.29791	4.22824	4.14682	2.63933	4.15736	2.62892
1	25200001	25300000	1.98604	2.0353	2.24005	4.06543	4.04553	3.9737	4.74294	4.59101	4.56707	4.90609	4.93972	4.7766	4.01498	4.74686	4.02803
1	25300001	25400000	1.9787	2.10176	2.1237	4.35065	4.31924	4.31023	4.36346	4.34794	4.19074	4.36096	4.19585	4.31661	4.27618	4.29103	4.32667
1	25400001	25500000	1.97687	2.00689	1.99223	3.91069	3.95511	4.07192	4.02707	3.98998	3.88902	4.15471	4.19424	4.09738	3.95595	4.04948	3.97866
1	25500001	25600000	1.77514	2.10352	2.01142	3.88074	3.89915	3.87469	3.88901	3.89112	3.68209	3.82824	3.85067	3.91271	3.92618	3.82744	3.88485
1	25600001	25700000	2.02822	2.04521	2.0444	3.98317	4.05563	3.92682	4.10739	3.92635	3.80147	3.88124	3.86123	3.88958	4.02166	3.91418	3.98819
1	25700001	25800000	1.93836	2.03475	1.98826	3.71897	3.70248	3.82143	3.87416	3.82768	3.70542	3.95805	3.72174	3.79142	3.80305	3.81624	3.74726
1	25800001	25900000	1.86684	1.91094	1.87642	3.64944	3.71404	3.8407	3.88803	4.09188	3.97596	3.95166	4.11966	4.00727	3.71547	4.00449	3.73389
1	25900001	26000000	2.04656	1.95877	2.03587	3.72316	3.77218	3.92592	3.81852	3.87249	3.98372	3.86295	3.92828	3.89055	3.83269	3.89277	3.80612
1	26000001	26100000	2.06489	2.02915	2.00187	3.86138	3.89892	4.01986	3.7684	3.85156	3.99197	3.93309	4.04794	3.90293	3.95045	3.91732	3.92614
1	26100001	26200000	2.04839	2.08658	1.99519	4.0767	4.10329	4.3387	3.88856	3.98	3.99296	3.88441	3.89367	3.94602	4.14437	3.92763	4.17125
1	26200001	26300000	2.03738	1.95149	1.97958	3.78308	3.80329	3.85534	3.8056	3.88895	3.74642	4.07032	4.02849	3.94201	3.81045	3.90597	3.81378
1	26300001	26400000	1.96036	1.93221	2.01841	3.84718	3.92896	3.82214	3.93149	3.8441	3.80054	3.96986	3.93279	3.92692	3.87251	3.89525	3.86582
1	26400001	26500000	2.05756	2.00098	1.93028	4.10382	4.13461	4.29257	3.7013	3.82466	3.94821	3.82053	3.87387	3.85968	4.18783	3.83286	4.17619
1	26500001	26600000	2.02087	2.06172	1.92174	3.90988	3.97039	4.09402	3.88861	3.87939	3.83714	3.95313	3.98925	3.87994	3.94851	3.90912	3.9907
1	26600001	26700000	2.00621	2.06343	2.08046	3.86301	3.94083	3.93584	3.99445	3.92053	3.84631	4.14057	4.09868	3.9907	3.88711	3.99862	3.91306
1	26700001	26800000	1.90718	2.06568	1.99359	3.98303	4.14284	4.13956	4.16044	4.04049	4.06567	4.14877	4.10685	4.10431	4.11826	4.10418	4.08779
1	26800001	26900000	2.02088	1.91997	1.85136	3.5733	3.61617	3.69579	3.66689	3.58354	3.55551	3.48754	3.55	3.60062	3.64195	3.56822	3.62806
1	26900001	27000000	0.845378	2.26382	1.66755	3.1026	3.07701	3.09181	2.76117	2.51739	2.70635	2.54957	2.79631	2.63676	3.03883	2.66377	3.09046
1	27000001	27100000	0.960927	2.249	1.98423	2.52574	2.607	2.57007	1.95709	2.21543	1.99718	2.06438	2.00161	2.10292	2.64509	2.04518	2.56739
1	27100001	27200000	1.00127	1.92464	2.44713	2.24848	2.22249	2.36486	1.72407	1.87987	2.09816	1.81933	1.84848	1.96729	2.29508	1.87003	2.27778
1	27200001	27300000	0.924251	2.25704	1.64085	3.60477	3.7878	3.9663	3.07561	3.36257	3.3287	3.34387	3.13657	3.30458	3.6973	3.24725	3.78341
1	27300001	27400000	0.915065	2.02991	1.87456	5.20123	5.23247	5.18522	4.21863	4.25603	4.51389	3.95318	4.17702	4.1786	5.15171	4.21996	5.20627
1	27400001	27500000	0.924251	1.7707	1.81644	4.23036	4.39466	4.01954	3.57824	3.56968	3.57273	3.6795	3.70384	3.65949	4.18147	3.62033	4.21204
1	27500001	27600000	0.982933	2.04521	1.80944	3.19609	3.13206	3.41587	2.51279	2.29126	2.43224	2.2532	2.53869	2.40119	3.34074	2.40286	3.24576
1	27600001	27700000	0.981098	1.37206	2.49037	3.41196	3.44173	3.32258	2.62259	2.63523	2.65784	2.5167	2.58473	2.59059	3.46809	2.60294	3.39171
1	27700001	27800000	0.891242	2.15345	2.28507	2.85269	2.89293	2.90982	2.24891	2.07087	2.01695	2.28798	2.35428	2.15001	2.87325	2.19193	2.88505
1	27800001	27900000	0.920583	1.64159	2.19151	6.06861	5.90876	6.05718	2.66043	2.65706	2.5533	2.56755	2.38859	2.54058	6.19824	2.56344	6.01108
1	27900001	28000000	1.00677	1.80392	2.05865	4.96565	4.78383	5.03838	2.43701	2.48211	2.82301	2.34627	2.51708	2.44997	4.83276	2.51613	4.92812
1	28000001	28100000	0.964595	2.14167	2.13001	3.68401	3.86926	4.01954	2.70245	3.21283	2.99067	2.81996	2.79089	2.94246	3.87154	2.89788	3.85515
1	28100001	28200000	0.836219	0.592871	1.66638	2.72701	2.51629	3.01788	1.7009	1.6708	2.09693	1.588	1.83303	1.84832	2.74491	1.76946	2.7461
1	28200001	28300000	0.795883	1.71671	1.37124	2.80885	2.80417	3.19818	2.62513	2.48533	2.61916	2.69827	2.71296	2.68523	2.98388	2.62691	2.93143
1	28300001	28400000	0.993936	2.25467	1.77469	4.06663	4.04072	4.22743	4.32853	4.42396	4.71641	4.24164	4.28693	4.42145	4.15082	4.39631	4.11077
1	28400001	28500000	0.990269	2.03815	1.10078	4.28379	4.10362	4.37809	4.22682	4.30542	4.41212	4.51403	4.37853	4.42899	4.44632	4.3663	4.25363
1	28500001	28600000	0.938921	1.54606	1.92466	3.10486	3.28003	3.14201	3.11615	3.3861	3.253	3.17493	3.25253	3.37521	3.17071	3.23528	3.17475
1	28600001	28700000	0.97193	1.37633	2.02115	2.56206	2.45803	2.60959	2.19724	2.37883	2.19401	2.35258	2.26402	2.27515	2.59961	2.27604	2.54243
1	28700001	28800000	0.907745	1.9889	2.01146	4.36737	4.39611	4.23659	4.3689	4.32544	4.15878	4.15091	4.27287	4.27079	4.3557	4.25448	4.3328
1	28800001	28900000	0.997604	1.51677	1.71199	3.95069	3.99925	4.03454	4.68713	4.67648	4.67693	4.50394	4.86402	4.73386	3.96667	4.68031	3.99468
1	28900001	29000000	0.949924	1.97858	1.4857	4.4265	4.80457	4.57121	3.40522	3.466	3.44336	3.38357	3.37598	3.31503	4.47322	3.41465	4.59814
1	29000001	29100000	0.898577	1.97779	1.76302	4.17508	3.96812	4.08336	3.56871	3.43689	3.35526	3.65535	3.47574	3.53686	4.15432	3.49684	4.07464
1	29100001	29200000	0.865568	1.75431	2.36529	4.1377	4.35371	4.35998	2.36262	2.35573	2.21901	2.35169	2.1282	2.26759	4.44043	2.28147	4.28253
1	29200001	29300000	0.95726	1.59456	0.881509	2.25906	2.29187	2.12648	1.12042	1.07873	1.10835	1.14432	1.0922	1.07924	2.22935	1.10857	2.22464
1	29300001	29400000	0.997604	2.00314	1.66837	4.03843	4.08138	4.11442	2.02637	2.03913	2.04729	1.87891	1.97858	2.03337	4.09767	1.99306	4.07796
1	29400001	29500000	0.931579	2.46007	1.99643	4.86575	4.60801	4.97628	5.36349	5.09551	5.29547	5.14723	4.97003	5.36412	4.77564	5.17243	4.81418
1	29500001	29600000	1.88885	2.04462	1.95742	4.02911	4.266	4.14837	3.60734	3.73497	3.73416	3.44243	3.58738	3.62099	4.11678	3.61961	4.1467
1	29600001	29700000	2.03372	2.10731	2.02206	3.95171	3.96973	4.05604	5.37416	5.56748	5.72596	5.41929	5.48629	5.53094	3.96651	5.51325	3.99223
1	29700001	29800000	1.99154	2.04726	2.00673	3.93398	4.01375	4.05004	5.32661	5.50895	5.53201	5.42314	5.406	5.53931	3.99409	5.43883	3.99896
1	29800001	29900000	1.84117	1.92869	2.07349	3.93455	4.03764	3.9593	3.57029	3.50703	3.5536	3.78564	3.68917	3.6479	3.93132	3.61973	3.97692
1	29900001	30000000	0.938921	1.34273	1.90149	2.49892	2.68355	2.47108	2.04199	1.99411	1.99682	1.89725	1.77651	1.95592	2.61891	1.93895	2.54947
1	30000001	30100000	1.01777	1.43575	1.42783	2.87753	2.96143	2.8564	2.11708	2.10263	2.24061	2.20988	2.01285	2.06428	2.89456	2.13506	2.8981
1	30100001	30200000	0.982933	1.02128	0.812312	1.33245	1.33206	1.50558	0.801991	0.803444	0.911411	0.888493	0.849035	0.850502	1.4678	0.849736	1.38769
1	30200001	30300000	1.97687	2.00821	1.91502	3.7409	3.781	3.83718	2.79144	2.96921	2.9081	2.89863	2.88467	2.88048	3.7818	2.88984	3.78616
1	30300001	30400000	1.99154	1.99663	1.98066	3.61306	3.74895	3.80812	2.91149	2.93879	2.88289	2.91857	2.88065	2.91004	3.71475	2.9064	3.72247
1	30400001	30500000	1.99154	2.11209	1.97115	3.90231	3.83188	3.87069	3.0223	3.00645	2.99903	3.03721	3.08095	3.07189	3.87434	3.02905	3.86819
1	30500001	30600000	1.01961	2.51599	2.75545	5.42075	5.16317	5.1184	4.01537	4.21399	4.10795	4.00937	3.95852	4.06257	5.18975	4.06004	5.23243
1	30600001	30700000	1.05445	4.10695	1.79969	4.13834	4.14843	4.09822	4.01194	3.99147	3.96473	3.99651	4.1583	3.99279	4.22937	4.02401	4.12827
1	30700001	30800000	1.01594	2.02502	1.89184	5.15117	5.32982	5.2368	4.29199	4.25125	4.25751	4.0067	4.1343	4.3474	5.33055	4.18701	5.23876
1	30800001	30900000	0.689511	2.30516	2.20877	3.34977	3.19431	3.30295	2.48246	2.52889	2.58506	2.43511	2.28423	2.52551	3.26978	2.46098	3.28169
1	30900001	31000000	1.86317	1.97651	1.97946	3.78564	3.86622	3.70833	2.9699	2.9693	2.8647	2.98541	2.86052	2.95674	3.80943	2.92944	3.78618
1	31000001	31100000	1.84482	2.03682	2.03981	3.80951	3.87862	3.80272	3.07538	3.05372	2.91954	3.11396	3.07027	3.02195	3.84517	3.04583	3.83013
1	31100001	31200000	1.68712	1.81499	1.89245	3.57514	3.61755	3.43879	2.70928	2.63218	2.65549	2.65021	2.65508	2.71032	3.55757	2.66032	3.543
1	31200001	31300000	1.47985	1.47947	1.57157	2.36339	2.33646	2.40918	1.92706	1.88186	1.92373	1.97739	1.9546	1.91495	2.32473	1.93266	2.36949
1	31300001	31400000	1.67612	1.95492	1.77281	3.81907	3.79978	3.76781	2.98696	2.98917	3.02673	2.97376	3.05876	3.02489	3.77677	3.00691	3.79549
1	31400001	31500000	0.715194	1.95142	1.94523	3.66742	3.44327	3.32454	2.61993	2.73293	2.59428	2.28379	2.31918	2.58215	3.47628	2.50372	3.47553
1	31500001	31600000	1.02695	1.96967	1.55237	3.68113	3.55071	3.52523	2.34647	2.38771	2.32861	2.37411	2.32056	2.35923	3.59613	2.35135	3.58505
1	31600001	31700000	0.916908	1.91672	1.38704	3.25368	3.20977	2.97646	2.73331	2.52109	2.6131	2.44633	2.43276	2.60503	3.0945	2.54689	3.14425
1	31700001	31800000	0.966427	1.75371	1.65536	2.77965	2.66666	2.85388	1.77024	1.90151	1.91701	1.8708	1.89964	1.89244	2.78564	1.87108	2.76565
1	31800001	31900000	0.764653	1.38493	0.0155646	0.0223166	0.0374379	0.0278446	0.0154927	0.0160491	0.0623294	0.0782113	0.0899358	0.0492074	0.0319773	0.0405037	0.028547
1	31900001	32000000	2.22994	2.10308	2.02384	2.57163	2.61631	2.62863	0.955698	1.09478	1.06632	0.933929	0.989132	1.02084	2.595	1.00605	2.60541
1	32000001	32100000	2.05572	1.93152	1.88291	3.42504	3.4429	3.52744	0.999427	1.08648	1.00831	0.951373	1.01626	1.0354	3.44698	1.01145	3.46484
1	32100001	32200000	1.94753	2.23263	2.11245	3.3627	3.38565	3.57255	1.01745	1.16707	1.1132	1.0411	1.05729	1.07022	3.47651	1.07789	3.43903
1	32200001	32300000	1.93836	1.98658	1.95348	2.93034	3.02632	2.86572	0.324108	0.43573	0.334554	0.375617	0.353425	0.35232	2.96084	0.362646	2.94005
1	32300001	32400000	2.02638	1.11004	1.86479	3.3794	3.33255	3.58992	0.919703	1.01582	1.04635	0.968286	0.987548	0.994202	3.43509	0.986599	3.43216
1	32400001	32500000	2.02638	2.02524	1.88825	3.44502	3.43008	3.51885	1.00037	1.05036	1.00447	0.955453	1.00616	1.00755	3.48125	1.00291	3.46443
1	32500001	32600000	1.86501	1.98001	1.64187	3.53419	3.44631	3.44797	0.904736	1.06824	1.01733	0.957968	0.984747	1.00149	3.4629	0.985066	3.47592
1	32600001	32700000	1.99337	2.11699	2.0222	3.67758	3.65109	3.73434	0.977241	1.20463	1.13281	1.0225	1.01965	1.07295	3.69339	1.06813	3.68751
1	32700001	32800000	2.03187	2.05731	1.87398	3.45958	3.43353	3.49314	0.960532	1.13567	1.07016	0.948345	1.00429	1.01694	3.39418	1.02143	3.46199
1	32800001	32900000	2.05389	2.01935	1.96478	3.09318	3.13344	3.22414	0.960637	1.02678	0.984903	0.926863	0.96441	1.00143	3.19544	0.972168	3.14978
1	32900001	33000000	2.05756	2.0132	1.88527	3.41334	3.45182	3.45569	0.960149	1.05684	1.00735	0.962422	0.952558	0.990777	3.41704	0.987091	3.44023
1	33000001	33100000	1.9787	2.12549	1.96033	3.58966	3.51366	3.6256	2.03262	2.25108	2.19347	2.08404	2.11412	2.11163	3.57383	2.13365	3.576
1	33100001	33200000	2.03188	2.00382	1.95334	3.58206	3.70376	3.54221	2.64822	2.76118	2.70728	2.62958	2.75288	2.75726	3.6298	2.6993	3.60869
1	33200001	33300000	2.02269	1.95892	1.99096	2.05411	2.08293	1.98202	1.88462	1.92477	1.83816	1.98595	1.96288	1.94322	2.02041	1.91853	2.03924
1	33300001	33400000	1.93653	1.93427	1.93236	1.02703	0.946164	0.908553	1.02945	1.05017	1.01313	1.04633	1.01176	1.03562	0.996695	1.03004	0.959328
1	33400001	33500000	2.03555	2.08279	1.96987	3.47471	3.55515	3.45551	2.8378	2.96034	2.9388	2.97034	3.00893	2.95449	3.50843	2.94268	3.49486
1	33500001	33600000	2.01353	1.97894	1.93253	3.61934	3.67523	3.59232	2.80634	2.86862	2.87243	2.77442	2.84204	2.86369	3.63727	2.83252	3.6288
1	33600001	33700000	1.97687	2.03499	1.25399	3.50856	3.52372	3.51657	2.69127	2.81051	2.68386	2.69891	2.80501	2.73922	3.46479	2.73732	3.51628
1	33700001	33800000	0.885738	2.16267	0.0123401	0.0148885	0.0272763	0.0386406	0.0135783	0.0121875	0.0332863	0.0307324	0.0324558	0.0303823	0.0280754	0.0222835	0.0250357
1	33800001	33900000	0.916908	2.19758	1.52394	2.85806	2.83351	2.75398	2.0873	2.14254	2.10759	1.95226	1.98745	2.00991	2.83394	2.05412	2.81483
1	33900001	34000000	1.00861	3.58632	2.10908	5.92149	5.77871	5.26516	4.7596	4.89512	4.73314	4.83175	4.88508	4.86075	5.84659	4.8205	5.64795
1	34000001	34100000	0.887574	2.12765	1.91555	3.6743	3.87228	3.62348	2.76853	2.92935	2.9742	2.85473	2.60006	2.80643	3.64914	2.8222	3.72182
1	34100001	34200000	0.931586	2.24454	2.43426	4.76036	4.61599	4.62939	3.07318	2.98823	3.0988	2.978	2.97037	3.01559	4.60223	3.02125	4.66813
1	34200001	34300000	0.718862	2.04738	1.88735	3.57435	3.3142	3.28683	2.69421	2.50739	2.44118	2.15736	2.31889	2.3974	3.53157	2.41708	3.38936
1	34300001	34400000	1.07096	2.36722	1.95772	0.579715	0.580704	0.559575	0.56192	0.579591	0.474439	0.40067	0.495171	0.489625	0.605488	0.498085	0.573248
1	34400001	34500000	0.949924	2.29846	1.85671	2.59335	2.73448	2.68553	2.71089	2.78855	2.73272	2.86505	2.63811	2.84361	2.70051	2.74601	2.67048
1	34500001	34600000	0.924251	0.966681	2.12043	3.95217	4.2387	3.81388	2.62656	2.59009	2.45968	2.24703	2.60422	2.47261	3.94512	2.50134	3.99771
1	34600001	34700000	0.929751	2.15983	1.93159	3.80237	3.79655	3.6335	3.63408	3.64937	3.55046	3.52766	3.40905	3.49619	3.84405	3.55307	3.74331
1	34700001	34800000	0.916916	1.45646	1.16195	1.98957	2.16989	1.9624	1.81053	1.81797	1.91807	1.76123	1.95342	1.85259	2.10529	1.85086	2.03858
1	34800001	34900000	0.90958	1.77949	2.21398	2.61062	2.75268	2.63593	2.41201	2.52719	2.25968	2.40947	2.28155	2.47538	2.64056	2.37598	2.6657
1	34900001	35000000	0.946257	1.71139	1.60259	4.12452	3.77757	4.06614	3.93992	4.2494	4.00947	4.49429	4.41618	4.31955	3.97758	4.21621	3.98648
1	35000001	35100000	0.746349	2.22278	1.84717	2.9218	2.8621	3.04926	2.82992	2.78687	2.51294	2.66396	2.51671	2.70862	3.02826	2.65881	2.94336
1	35100001	35200000	0.916916	1.84459	1.77127	2.91075	2.71445	2.90491	1.94912	2.00654	1.80991	1.92226	2.02303	1.95859	2.87522	1.94067	2.84188
1	35200001	35300000	0.948089	1.58317	1.36481	2.13076	2.37776	2.35322	1.75381	2.0381	1.73433	1.6393	1.8767	1.78444	2.33808	1.80334	2.28448
1	35300001	35400000	0.927919	1.94318	1.97906	3.51477	3.31741	3.1731	4.15021	4.13856	4.00666	3.92904	3.93555	3.97466	3.32801	4.03087	3.33217
1	35400001	35500000	0.968263	2.27551	1.96856	1.04425	1.14106	0.934078	2.56349	2.48813	2.68518	2.82876	2.91586	2.72408	1.11805	2.69158	1.03633
1	35500001	35600000	0.959092	2.11082	1.67153	1.89351	1.75478	1.72692	3.29556	3.35374	3.38601	3.0515	3.10933	3.27297	1.80049	3.23642	1.79028
1	35600001	35700000	0.898577	2.2759	1.9067	0.189211	0.210313	0.191334	0.85833	0.910744	0.891049	0.936106	0.753831	0.875085	0.19682	0.867581	0.196729
1	35700001	35800000	0.876571	1.39111	2.12438	2.99447	2.86025	2.79981	3.18505	3.35107	3.35167	3.24335	3.33346	3.37727	2.81493	3.29223	2.88371
1	35800001	35900000	0.951757	0.383705	1.74959	1.09382	0.961123	1.05543	1.14617	1.04438	1.04603	0.962171	0.845855	1.04242	1.14021	1.00378	1.03527
1	35900001	36000000	0.937086	0.295821	1.64849	0.156114	0.158283	0.175306	0.220299	0.22055	0.292067	0.152789	0.125494	0.20534	0.157288	0.193617	0.163014
1	36000001	36100000	0.902245	0.222193	0.0191893	0.0426966	0.0332416	0.0420514	0.0347444	0.0772914	0.124595	0.0361606	0.0742875	0.0753934	0.0545054	0.0617637	0.0390797
1	36100001	36200000	0.990269	2.03288	1.75573	1.4412	1.71681	1.54683	1.62102	1.70732	1.57402	1.55668	1.6179	1.63935	1.5551	1.61456	1.56422
1	36200001	36300000	0.91508	2.288	1.98297	3.87048	3.98138	3.90306	4.01083	4.1286	3.79362	3.87503	3.80129	4.05199	3.97769	3.91976	3.91803
1	36300001	36400000	0.876571	2.28874	2.34953	4.02185	4.18059	4.2569	4.43614	4.28858	4.26181	4.35582	4.45712	4.25099	4.20403	4.35921	4.15195
1	36400001	36500000	0.953592	2.01097	1.97662	4.04355	4.06709	4.1357	4.43932	4.22443	4.2386	4.30454	4.41288	4.27818	4.10171	4.32306	4.08193
1	36500001	36600000	0.878388	1.5065	1.74638	2.8566	2.77834	2.34869	3.2384	3.31194	3.0176	3.32094	3.353	3.20446	2.64727	3.24604	2.65147
1	36600001	36700000	0.940754	1.7428	1.0575	2.0606	2.05328	1.9164	2.2052	2.08006	2.00136	2.21416	1.91639	2.1313	2.05937	2.08021	2.00898
1	36700001	36800000	1.03061	1.53461	0.0387476	0.0533707	0.0687561	0.0583854	0.0829845	0.0406913	0.0604129	0.0530869	0.0467292	0.0562872	0.0724033	0.0550606	0.0598374
1	36800001	36900000	1.93102	2.04811	1.9441	2.37022	2.42626	2.27164	2.76184	2.67964	2.65841	2.55333	2.58367	2.73148	2.36553	2.64636	2.35517
1	36900001	37000000	1.97504	1.93713	1.99126	3.83103	3.8182	3.96278	3.0925	3.12724	3.08049	3.14061	3.27376	3.09597	3.81875	3.14217	3.87013
1	37000001	37100000	1.98054	2.14172	1.9694	3.69124	3.83929	4.03959	3.80618	3.88377	3.90092	3.72938	3.84431	3.80757	3.80117	3.83242	3.85408
1	37100001	37200000	1.93652	1.91815	1.81413	3.07219	2.73169	3.102	3.53884	3.64652	3.71468	3.44798	3.66145	3.64501	2.95716	3.60061	2.96374
1	37200001	37300000	1.98787	2.09905	1.91109	3.31684	3.35057	3.53568	3.65062	3.68767	3.77801	3.60423	3.73137	3.65149	3.41416	3.68988	3.39969
1	37300001	37400000	2.05022	2.03409	1.99443	3.37328	3.40779	3.44042	2.84874	2.99239	3.04462	2.8524	2.94852	2.89382	3.40262	2.93632	3.40705
1	37400001	37500000	2.03922	2.07849	1.91845	2.85657	2.88563	2.77554	2.63241	2.77304	2.83154	2.65503	2.71282	2.73447	2.96627	2.71997	2.83886
1	37500001	37600000	2.03372	2.08501	1.94077	3.46813	3.46676	3.66459	2.60085	2.74231	2.77041	2.54572	2.665	2.70394	3.52638	2.66352	3.53195
1	37600001	37700000	2.00621	2.02384	1.85376	3.63048	3.71043	3.8171	3.52723	3.68945	3.67285	3.63112	3.74441	3.6898	3.729	3.65229	3.71855
1	37700001	37800000	1.876	2.02546	2.00189	3.62762	3.62798	3.73239	3.50427	3.68671	3.9044	3.58549	3.60288	3.64632	3.61084	3.65425	3.66233
1	37800001	37900000	1.99337	2.03522	1.91759	3.64286	3.68978	3.83035	2.8054	2.82669	2.83836	2.69348	2.68165	2.80596	3.70682	2.76829	3.72015
1	37900001	38000000	2.05939	2.06669	1.948	3.67661	3.72103	3.81446	3.72898	3.83657	4.00592	3.75245	3.8789	3.86684	3.7553	3.8393	3.73693
1	38000001	38100000	2.01355	2.26744	1.9682	3.92585	3.93437	4.06532	3.79219	3.87726	3.96986	3.7955	3.78893	3.85858	3.97659	3.8441	3.97467
1	38100001	38200000	1.77513	2.12577	2.04224	3.67838	3.78656	3.69863	3.49657	3.4531	3.56301	3.43065	3.40891	3.48929	3.74132	3.47002	3.72089
1	38200001	38300000	1.34969	0.665066	1.11222	2.96565	2.93976	2.93139	3.22779	3.30318	3.25866	3.16275	3.20732	3.20533	2.93092	3.23159	2.94556
1	38300001	38400000	1.08927	2.14042	0.204354	3.40732	3.41719	3.27101	4.04694	4.00764	3.92519	4.2648	5.20309	4.41012	3.35236	4.26587	3.3645
1	38400001	38500000	1.94386	2.04678	2.06658	3.64023	3.69288	3.63022	3.9997	4.06363	3.97021	4.12578	4.11679	4.10886	3.71265	4.05475	3.65434
1	38500001	38600000	1.96587	2.10532	1.97128	3.62895	3.82829	3.7066	3.74879	3.82744	3.88228	3.72474	3.79627	3.80789	3.76206	3.79549	3.72038
1	38600001	38700000	1.90718	1.97125	1.88914	3.59265	3.60916	3.511	3.65864	3.71873	3.84374	3.67167	3.86528	3.73651	3.60921	3.75062	3.57068
1	38700001	38800000	2.04472	2.03759	1.90975	3.69535	3.66809	3.77186	3.80943	3.96675	4.07312	3.6154	3.93007	3.87457	3.69408	3.87575	3.71151
1	38800001	38900000	1.54775	2.42554	2.38489	4.22244	4.04232	4.14881	3.59289	3.99434	3.86676	3.62316	3.75564	3.93721	4.1652	3.76359	4.13719
1	38900001	39000000	1.89251	2.03962	2.01868	3.74925	3.9319	3.79891	4.03311	3.99846	3.9643	3.94778	4.14078	3.98154	3.81561	4.01631	3.82591
1	39000001	39100000	1.98971	2.14188	2.09942	3.60436	3.5076	3.61803	3.72679	3.63948	3.50643	3.85308	3.93811	3.74706	3.59414	3.72964	3.57632
1	39100001	39200000	1.89248	2.06117	1.96668	3.59902	3.50378	3.7327	3.62746	3.72721	3.8119	3.66182	3.70015	3.72458	3.64983	3.70518	3.61062
1	39200001	39300000	1.72797	1.18581	1.19614	2.73492	2.78758	2.61466	2.4929	2.41915	2.51418	2.58124	2.17539	2.43865	2.7693	2.43235	2.71141
1	39300001	39400000	2.04656	1.92501	1.88149	6.93936	6.81176	7.08397	9.33452	9.66244	10.1007	9.05502	9.57486	9.81515	7.16068	9.53918	6.94414
1	39400001	39500000	1.98787	1.94511	1.9836	4.30499	4.42125	4.23559	5.03651	4.97271	4.97311	4.8376	5.00171	4.89433	4.35445	4.96386	4.31993
1	39500001	39600000	2.03555	1.94887	1.92914	2.68372	2.77329	2.74355	2.52502	2.66483	2.88333	2.53063	2.62344	2.66498	2.76181	2.64232	2.73326
1	39600001	39700000	2.00804	2.06754	1.98018	3.53285	3.672	3.49656	2.89549	3.12034	3.18676	2.91573	3.16938	3.03661	3.5705	3.05491	3.56634
1	39700001	39800000	2.05022	1.99636	1.97276	3.54373	3.61582	3.7918	2.73277	2.80513	2.98483	2.77133	2.9218	2.83558	3.66289	2.8416	3.64897
1	39800001	39900000	2.04105	2.02131	1.9519	3.2713	3.3967	3.29022	2.87028	2.95045	3.10945	2.84204	2.96782	2.96239	3.38159	2.94654	3.31895
1	39900001	40000000	2.04839	2.02608	1.97051	3.55182	3.56731	3.58829	2.81254	2.94602	3.14072	2.95081	3.03711	2.98167	3.57907	2.97545	3.56911
1	40000001	40100000	2.04654	2.02015	1.95457	3.60489	3.70953	3.7708	2.90481	2.94595	3.02208	2.91251	2.93207	2.95742	3.75507	2.94319	3.69444
1	40100001	40200000	1.95302	2.05386	1.84766	3.74243	3.64117	3.73159	3.10773	3.05686	3.21571	3.17243	3.18822	3.11811	3.68945	3.14766	3.70478
1	40200001	40300000	1.95853	1.93579	1.85127	3.93769	3.91351	3.77905	3.92181	3.94698	3.87863	3.97265	3.92216	3.93391	3.83101	3.92832	3.87611
1	40300001	40400000	1.97137	1.95394	1.99975	3.82444	3.8757	3.78298	3.77787	3.84511	3.83928	3.8372	3.82191	3.8172	3.85361	3.8242	3.82752
1	40400001	40500000	2.05389	3.54804	2.80573	2.38509	2.46241	2.37973	2.32838	2.28075	2.39759	2.314	2.21286	2.26697	2.42491	2.30592	2.40878
1	40500001	40600000	2.10523	2.62754	2.0987	3.7145	3.74837	3.60431	4.48808	4.54446	4.696	4.4802	4.54888	4.62552	3.72075	4.55087	3.68854
1	40600001	40700000	4.90491	3.10279	1.73076	2.27398	2.24826	2.23015	2.43803	2.50283	2.65508	2.63014	2.68445	2.57152	2.30596	2.58034	2.25073
1	40700001	40800000	0.968263	1.79474	2.14331	4.17767	3.86176	4.05665	3.42878	3.37983	3.50838	3.41085	3.30497	3.39392	4.15601	3.40592	4.02991
1	40800001	40900000	0.885723	1.88876	2.40154	4.37643	4.40143	4.19938	4.13833	3.96839	4.06846	4.02057	3.96991	4.11341	4.3272	4.03262	4.3248
1	40900001	41000000	1.00127	1.09022	1.45821	2.23398	2.15211	2.1843	3.61097	3.44129	3.44013	3.49399	3.55066	3.46344	2.17609	3.50679	2.18987
1	41000001	41100000	2.06123	1.97751	2.04192	3.07798	3.19819	3.1129	4.35292	4.15458	4.19933	4.41424	4.37611	4.28734	3.10841	4.2982	3.12928
1	41100001	41200000	2.01169	1.89643	1.93982	3.18107	3.10898	3.08262	3.65378	3.60693	3.59639	3.69624	3.83169	3.76119	3.15003	3.67604	3.12395
1	41200001	41300000	1.01777	1.78072	1.26989	1.27694	1.25512	1.1212	2.23354	1.98407	2.08763	2.16282	2.02856	2.097	1.27161	2.09741	1.21575
1	41300001	41400000	0.909573	1.51728	1.5739	1.83373	1.73657	1.7395	2.41118	2.30661	2.36413	2.63506	2.95609	2.54854	1.73642	2.52393	1.76936
1	41400001	41500000	0.882071	1.78516	1.76423	4.16061	4.2049	4.2568	3.80416	3.72342	3.67392	3.81006	3.60151	3.79127	4.36665	3.72177	4.20726
1	41500001	41600000	0.990269	2.04574	1.44936	3.57027	3.40521	3.45898	3.25249	3.3861	3.13503	3.16698	3.17862	3.13945	3.60912	3.22261	3.47748
1	41600001	41700000	1.9512	2.01562	1.98035	4.90293	4.98321	4.9244	3.9785	4.06582	3.95695	4.05556	4.09343	4.01794	4.89615	4.02971	4.93673
1	41700001	41800000	2.01355	1.96565	1.95667	4.80402	4.88587	4.85073	3.82733	3.90424	4.01202	3.87807	3.95523	3.9055	4.85542	3.91486	4.84676
1	41800001	41900000	1.99151	1.97583	1.88457	4.56719	4.7822	4.78988	3.871	3.97878	4.17156	3.92532	4.14312	4.00029	4.71026	4.01619	4.71195
1	41900001	42000000	1.16632	0.692961	0.46007	3.83612	3.90504	3.98555	5.06454	5.15	5.25758	5.02151	5.11982	5.19092	3.84274	5.12206	3.90842
1	42000001	42100000	1.09296	1.47816	2.01488	1.94461	1.82149	1.71986	2.21991	2.29696	2.39207	2.29498	2.33657	2.3049	1.87429	2.30741	1.82635
1	42100001	42200000	0.942589	1.73393	0.749301	1.17467	1.1273	1.12383	0.977866	0.939038	0.965847	1.01383	1.05704	0.932296	1.2056	0.989887	1.1417
1	42200001	42300000	0.89857	1.05152	1.00387	2.82185	2.9468	2.73018	3.36433	3.35186	3.37113	3.33478	3.35418	3.34827	2.85599	3.35523	2.83156
1	42300001	42400000	0.922371	0.724591	1.14431	2.2843	2.30173	2.26987	1.30759	1.28056	1.4182	1.25606	1.36599	1.28222	2.22328	1.32438	2.28526
1	42400001	42500000	1.225	0.904683	3.41108	3.11016	3.0022	3.10271	3.01595	3.08313	3.244	3.18857	3.4113	3.31935	3.07813	3.18568	3.07129
1	42500001	42600000	0.913248	1.91826	3.80687	3.10437	3.33119	3.07751	2.08084	1.92247	2.2427	1.96355	2.14836	2.06567	3.01238	2.06825	3.16901
1	42600001	42700000	0.865568	0.495966	3.55707	1.24852	1.09877	1.18471	1.22796	1.12834	1.21893	1.03767	1.14636	1.11797	1.33658	1.14973	1.17573
1	42700001	42800000	1.03428	0.383653	3.60059	1.52806	1.53362	1.54228	1.65525	1.74614	1.7377	1.51018	1.6018	1.76853	1.58875	1.64783	1.53464
1	42800001	42900000	0.970081	0.540422	3.80789	2.25495	2.38335	2.2474	1.76924	1.85014	1.81414	1.84367	1.92604	1.84932	2.28123	1.83993	2.2944
1	42900001	43000000	0.843562	2.26899	1.77675	2.22226	2.11779	2.11776	2.60086	2.53053	2.62634	2.60326	2.74343	2.68145	2.13954	2.61998	2.15205
1	43000001	43100000	2.09238	1.02066	0.55621	0.380665	0.397944	0.396672	1.46172	1.37198	1.40685	1.26986	1.29178	1.39336	0.367786	1.35857	0.39168
1	43100001	43200000	1.99521	3.88828	0.714365	1.93736	2.02936	2.10678	3.9377	3.80522	3.70728	4.02433	3.85851	3.82006	2.06625	3.86508	2.02331
1	43200001	43300000	1.78982	2.77496	1.17676	1.99606	2.28277	1.98583	2.56504	2.56402	2.46721	2.49277	2.58248	2.57266	1.98064	2.53389	2.08382
1	43300001	43400000	1.02328	1.58802	1.75381	2.94548	3.05652	3.02152	2.30241	2.12385	1.99906	2.10661	2.06787	2.1795	3.01104	2.11762	3.00748
1	43400001	43500000	0.891242	1.95702	2.13218	4.27212	4.13001	3.53232	5.16892	4.9072	5.03526	5.40778	5.28614	5.30371	4.16151	5.15802	3.96477
1	43500001	43600000	0.924251	2.05528	1.75529	3.95544	3.91517	3.87451	4.36787	4.0434	4.09817	4.34749	4.15533	4.16599	3.80345	4.20039	3.9149
1	43600001	43700000	0.900394	1.73958	1.53047	3.15329	3.05072	3.16634	3.06276	3.28142	3.07443	3.34102	3.12921	3.32301	3.03184	3.17578	3.12302
1	43700001	43800000	0.935254	0.771845	0.509255	2.52307	2.42422	2.37418	2.72109	2.46322	2.27061	2.35078	2.28456	2.33224	2.42377	2.41257	2.43971
1	43800001	43900000	0.946257	1.88476	2.05392	3.36731	3.51063	3.05415	3.39626	3.36454	3.16353	3.27814	3.44508	3.34018	3.36785	3.32801	3.30511
1	43900001	44000000	1.03427	2.37106	1.51314	4.06733	3.99204	4.28562	4.22974	3.92997	4.17173	3.79225	4.14198	3.98994	4.09956	4.04972	4.11313
1	44000001	44100000	0.95726	2.10135	0.122248	1.49634	1.38753	1.47366	1.43083	1.45776	1.26596	1.17978	1.34964	1.39052	1.44809	1.33273	1.45174
1	44100001	44200000	0.828892	0.552208	0.0202679	0.0557257	0.0205552	0.0247813	0.0737804	0.0863989	0.0520647	0.0248267	0.102396	0.0709043	0.0353016	0.0609873	0.0305047
1	44200001	44300000	0.97743	0.160982	0.0357555	0.149128	0.0414281	0.0624427	0.09724	0.277048	0.0785194	0.0651467	0.17521	0.124691	0.0976665	0.119279	0.0727968
1	44300001	44400000	0.920583	0.308419	0.630202	0.243516	0.217838	0.257919	0.311293	0.305617	0.300237	0.256424	0.183581	0.295347	0.283893	0.266513	0.239175
1	44400001	44500000	0.792215	1.57975	1.3823	2.72665	2.64345	2.48103	3.07473	3.09035	3.03177	2.89285	2.82163	2.95844	2.6044	2.98035	2.61504
1	44500001	44600000	0.924251	2.10526	1.45429	1.65637	1.60103	1.42975	4.15346	4.27426	4.31358	4.07297	4.19513	4.26074	1.59188	4.201	1.55933
1	44600001	44700000	0.942589	2.01078	2.0877	1.88181	2.0539	1.86379	3.09787	3.35711	3.68726	3.17101	3.26231	3.31336	1.89291	3.30896	1.9313
1	44700001	44800000	0.944421	1.4728	1.89507	3.0092	2.96283	3.01038	4.42728	4.57092	4.18755	4.42661	4.39681	4.40819	3.06326	4.40009	2.99405
1	44800001	44900000	0.920583	1.56107	1.7049	2.78016	2.68149	2.67917	3.30463	3.11732	2.86881	2.93747	3.20625	3.2302	2.76469	3.08259	2.7132
1	44900001	45000000	0.927919	2.38996	2.06616	3.24702	3.22808	3.38102	3.66227	3.52955	3.38574	3.45804	3.5007	3.61439	3.32561	3.50608	3.28467
1	45000001	45100000	0.916916	1.49718	2.03616	2.34937	2.60524	2.42667	2.5016	2.46972	2.5095	2.47512	2.40237	2.49225	2.42159	2.47137	2.45812
1	45100001	45200000	0.78488	1.8978	1.49899	2.40824	2.12081	2.37194	1.74193	1.69305	1.74645	1.45995	1.44699	1.5413	2.30486	1.61188	2.29669
1	45200001	45300000	0.993936	1.93502	1.90039	2.74526	2.88914	2.84094	2.51754	2.37027	2.57309	2.56827	2.96899	2.69329	2.85772	2.59236	2.82448
1	45300001	45400000	0.898577	1.87083	1.20893	3.40331	3.43766	3.68075	4.05889	3.75384	3.97046	4.00481	3.72656	3.91277	3.56889	3.90052	3.5051
1	45400001	45500000	0.935254	1.86143	1.87592	2.95933	2.72121	2.91195	2.87872	2.73898	2.61334	2.89048	2.79293	2.85064	2.87431	2.78101	2.86229
1	45500001	45600000	0.898577	1.63458	1.72167	1.706	1.91535	1.74056	2.34492	2.17561	2.52696	2.4635	2.20347	2.42424	1.78106	2.3388	1.785
1	45600001	45700000	0.95726	1.75041	1.98211	1.98203	2.01404	1.95873	2.21797	2.2169	2.26811	2.39188	2.35212	2.33785	1.99122	2.2883	1.98481
1	45700001	45800000	1.21582	2.08174	1.19971	2.4839	2.39772	2.43378	2.55886	2.46277	2.38453	2.39236	2.48596	2.49914	2.43605	2.45606	2.43821
1	45800001	45900000	1.98419	2.02399	1.95486	3.77257	3.90858	3.94977	2.91499	2.92421	2.88318	2.88758	2.92474	2.90107	3.89737	2.90688	3.87623
1	45900001	46000000	2.04656	1.85876	2.04814	3.74237	3.82812	3.90666	2.82274	2.82961	2.98695	2.95598	3.02789	2.91946	3.78947	2.92343	3.82512
1	46000001	46100000	1.98787	1.9539	2.00425	3.9265	3.95636	4.05432	2.79764	2.82368	2.63508	2.71057	2.82939	2.80963	4.00584	2.75823	3.97868
1	46100001	46200000	2.06672	2.0165	2.09876	3.83538	3.85861	3.97819	2.96488	2.98934	3.00729	3.02345	3.04552	3.02673	3.89047	3.00597	3.89023
1	46200001	46300000	2.0924	1.95874	2.0185	3.86378	3.96789	3.90469	3.02771	3.00384	3.07599	3.09001	3.17929	3.08209	3.88407	3.07477	3.91189
1	46300001	46400000	1.98604	2.05877	1.93439	3.82761	3.97718	3.94109	1.99583	2.06166	2.03698	2.01663	2.39163	2.12781	3.9035	2.0957	3.91477
1	46400001	46500000	2.00254	1.96762	2.04029	4.0776	4.06122	4.1566	2.16148	2.16815	2.09232	2.20263	1.52754	2.01884	4.08591	2.01224	4.09826
1	46500001	46600000	1.92185	1.86642	2.0683	3.97785	4.02959	4.02805	3.26266	3.14389	2.98855	3.30705	3.08781	3.14787	4.01808	3.15587	4.01176
1	46600001	46700000	1.96587	1.99398	2.1492	4.15549	4.13593	4.27446	3.12615	3.08179	2.95071	3.16101	3.03604	3.11693	4.18105	3.07025	4.18818
1	46700001	46800000	1.93653	2.00432	2.03236	4.11203	4.19666	4.33698	3.21041	3.14901	3.01796	3.1401	3.09284	3.12153	4.2023	3.1214	4.21421
1	46800001	46900000	1.96587	2.04292	2.0554	6.19088	6.18767	6.07055	4.41517	4.1951	4.08953	4.28163	4.3401	4.30125	6.16767	4.26279	6.14944
1	46900001	47000000	1.74204	1.73996	1.66424	3.90691	3.98116	3.954	3.05486	2.98807	2.9246	3.05632	2.94789	3.02328	4.01072	2.99386	3.94724
1	47000001	47100000	1.92369	1.97997	2.08086	4.04345	4.08306	4.02666	3.08987	2.96842	2.88135	2.98284	2.96061	2.95806	4.11591	2.97587	4.05099
1	47100001	47200000	1.9622	1.96004	1.99294	4.19341	4.21376	4.16244	3.30424	3.23803	2.98331	3.18446	3.26559	3.21164	4.18365	3.19308	4.18982
1	47200001	47300000	1.88151	1.98914	2.04594	4.07751	4.10069	4.12929	3.2096	3.13764	3.00943	3.1813	3.1956	3.14502	4.04513	3.14586	4.10244
1	47300001	47400000	1.72747	2.14394	2.24534	4.44759	4.54139	4.58037	3.44161	3.40371	3.45217	3.53087	3.58455	3.43508	4.51288	3.48197	4.52277
1	47400001	47500000	0.948089	0.262706	1.1111	2.71238	2.88124	2.56448	1.90224	1.82428	1.80134	1.73213	1.87625	1.89175	2.77819	1.82627	2.71629
1	47500001	47600000	1.07829	1.34189	1.26722	2.54045	2.58409	2.69315	1.94953	2.03933	2.01757	1.83923	1.94222	1.94087	2.626	1.9563	2.60511
1	47600001	47700000	2.02088	2.05666	1.96195	3.91761	3.86955	4.01908	2.91988	3.07339	3.11623	2.88528	3.0252	3.01731	4.02221	3.00269	3.93492
1	47700001	47800000	2.03555	1.98384	1.89152	5.811	5.79201	6.13844	2.8043	2.98305	3.02271	2.68092	2.64978	2.83744	5.99547	2.82406	5.9117
1	47800001	47900000	2.00804	2.14993	1.93182	3.51248	3.3996	3.54979	2.61912	2.73309	2.80727	2.53917	2.59781	2.63644	3.4818	2.65753	3.4867
1	47900001	48000000	2.00621	2.17823	2.00094	3.43599	3.37681	3.50772	1.88735	2.06058	2.12033	1.91606	1.99865	2.01834	3.49652	1.9947	3.43976
1	48000001	48100000	2.05206	2.07345	1.92591	3.39711	3.34488	3.31777	2.79125	2.88288	2.97873	2.64152	2.89407	2.8376	3.39529	2.83533	3.35309
1	48100001	48200000	1.99888	2.06131	1.92959	3.75348	3.69977	3.77593	2.87288	3.04564	3.01796	2.79157	2.93572	2.91982	3.71458	2.93126	3.74292
1	48200001	48300000	1.91085	2.04587	2.15845	3.72711	3.6932	3.6535	2.82059	2.93393	2.93079	2.81321	3.04656	2.87373	3.69828	2.90775	3.69114
1	48300001	48400000	1.94386	1.96811	2.05924	3.70957	3.83608	3.89177	2.69011	2.74593	2.61644	2.54879	2.54462	2.62709	3.85769	2.628	3.81171
1	48400001	48500000	0.883899	1.31269	1.92756	1.34422	1.25955	1.42625	2.67736	2.80268	2.70057	2.7619	2.70036	2.79353	1.37997	2.72818	1.34161
1	48500001	48600000	1.86501	2.0695	1.9875	2.83961	2.87817	2.88259	2.8823	3.15094	3.1274	2.91416	3.01486	3.02422	2.87758	3.01598	2.86672
1	48600001	48700000	2.03738	2.08708	1.9852	2.88044	2.95937	2.88805	2.8094	2.93233	3.00165	2.7606	2.92497	2.89085	2.88332	2.88445	2.90907
1	48700001	48800000	2.01721	2.06802	1.94978	2.69136	2.72914	2.83135	2.59926	2.75928	2.89834	2.55857	2.69786	2.72681	2.77004	2.69999	2.74999
1	48800001	48900000	1.98787	2.03093	2.08137	2.56764	2.59686	2.67043	2.66611	2.7683	2.80088	2.52965	2.69081	2.68984	2.62713	2.68947	2.61129
1	48900001	49000000	0.938921	2.30389	0.641836	3.65272	3.55906	3.50174	3.96955	4.02227	4.1521	3.74262	4.06355	3.90334	3.58589	3.98761	3.57063
1	49000001	49100000	0.916916	1.40361	1.61481	1.65686	1.63552	1.54926	2.66249	2.68727	2.72442	2.75159	2.59034	2.72048	1.5366	2.68264	1.6132
1	49100001	49200000	0.975571	2.0807	2.46982	3.08356	3.0131	3.22363	3.32989	3.46911	3.35557	3.45279	3.32999	3.41103	3.10594	3.38692	3.10554
1	49200001	49300000	0.95726	1.70328	1.50894	3.39602	3.07294	3.09078	2.8423	2.98161	3.09523	2.56523	2.57824	2.83668	3.36696	2.80448	3.1832
1	49300001	49400000	0.652844	1.66249	1.91578	3.03899	2.98381	2.65765	2.81545	2.95719	2.9708	2.53886	2.70406	2.91454	2.88339	2.79249	2.88846
1	49400001	49500000	1.00861	2.32018	0.907889	1.53889	1.41387	1.51189	1.29305	1.42536	1.32566	1.37374	1.32463	1.32106	1.44184	1.3477	1.48724
1	49500001	49600000	0.810545	1.75954	1.34031	2.48978	2.53286	2.35156	2.11771	2.20443	2.20973	2.04539	2.14659	2.17869	2.45171	2.1439	2.45683
1	49600001	49700000	1.00861	1.64251	2.23994	2.29424	2.26086	2.1709	2.21309	2.37027	2.15949	2.18104	2.00024	2.1492	2.27221	2.18162	2.24139
1	49700001	49800000	0.885738	2.07758	2.38582	2.68927	2.59792	2.53736	3.35482	3.54406	3.50355	3.44964	3.54475	3.45148	2.67075	3.47862	2.60744
1	49800001	49900000	0.966427	1.41581	1.36488	1.74952	1.73333	1.65406	1.70709	1.7458	1.67641	1.56848	1.68413	1.6527	1.69103	1.67532	1.71179
1	49900001	50000000	1.00127	0.505322	0.129624	1.16933	1.30364	1.00525	1.35566	1.44163	1.3054	1.29647	1.28696	1.33118	1.10203	1.33603	1.1529
1	50000001	50100000	0.968263	1.96563	1.83066	2.21153	2.33836	2.12978	1.44103	1.48772	1.27613	1.29375	1.29474	1.51977	2.20658	1.35589	2.22491
1	50100001	50200000	0.869236	1.73076	1.75708	0.970845	1.02625	0.943017	1.93388	2.08121	1.96494	1.96463	2.05219	1.97366	0.940329	1.99857	0.979431
1	50200001	50300000	0.975598	1.86057	1.95647	1.9808	1.97994	2.10721	1.60789	1.65178	1.5467	1.58418	1.6561	1.61287	1.99886	1.6088	2.02178
1	50300001	50400000	0.99393	2.70375	2.32455	3.63764	3.61703	3.66791	3.63652	3.76477	3.86318	3.43395	3.39133	3.68268	3.69122	3.61332	3.6408
1	50400001	50500000	1.11497	1.88376	1.95927	2.58773	2.68904	2.67141	2.57572	2.63021	2.72517	2.50111	2.6276	2.65353	2.72459	2.61093	2.64902
1	50500001	50600000	2.03555	2.2081	1.92151	2.65994	2.65464	2.69839	2.66368	2.79442	2.78181	2.5883	2.67239	2.73254	2.71922	2.699	2.67092
1	50600001	50700000	2.06489	2.30674	1.94454	2.8558	2.93818	2.95971	2.8376	2.98946	3.01984	2.77028	2.95196	2.9086	2.95505	2.91227	2.91755
1	50700001	50800000	2.00988	2.08557	1.97291	2.85591	2.94326	3.08831	2.99449	3.03174	3.04536	2.89429	2.95151	2.98157	2.98427	2.98296	2.96095
1	50800001	50900000	2.02271	2.06989	1.89579	3.3949	3.61392	3.72951	2.99138	2.98117	2.98688	2.88725	2.97342	2.98443	3.52417	2.96376	3.57673
1	50900001	51000000	1.23233	1.88618	1.91506	4.17717	4.27294	4.22755	3.32871	3.33274	3.26899	3.42896	3.56466	3.33483	4.21518	3.38325	4.2257
1	51000001	51100000	0.984766	1.60917	2.84238	2.15253	2.14684	2.0994	2.16931	2.13924	2.12038	2.10419	2.22127	2.13359	2.08235	2.15049	2.13279
1	51100001	51200000	1.02144	0.703516	1.41604	1.25297	1.22657	1.28881	1.22991	1.25169	1.32556	1.13076	1.11577	1.20098	1.30185	1.20821	1.25586
1	51200001	51300000	1.05629	1.09103	0.110936	0.153296	0.189358	0.0716616	0.115094	0.152922	0.271904	0.101415	0.177793	0.156075	0.142579	0.153883	0.127654
1	51300001	51400000	0.902245	1.61987	1.24853	2.55003	2.50018	2.40939	2.01312	2.05902	1.99927	2.04725	1.98596	2.07022	2.43016	2.02073	2.48585
1	51400001	51500000	0.938914	1.90563	1.82783	1.49948	1.4923	1.48359	2.11157	2.00187	2.07106	2.01171	1.94693	2.03194	1.49753	2.02782	1.49177
1	51500001	51600000	0.935254	1.73778	1.80814	3.06806	3.02855	3.1324	1.78768	1.73476	1.70999	1.75033	1.58876	1.70003	3.15243	1.71293	3.07604
1	51600001	51700000	1.02327	2.01875	1.57158	1.65221	1.63493	1.65414	1.74726	1.74522	1.78196	1.65072	1.73532	1.71923	1.65065	1.73154	1.64707
1	51700001	51800000	1.03795	0.402767	2.53912	2.26025	2.17073	2.2279	2.2523	2.08971	2.28298	2.14287	2.21315	2.28282	2.18606	2.19505	2.21932
1	51800001	51900000	1.00861	0.08996	2.29244	0.364062	0.316322	0.247768	0.279036	0.310006	0.442612	0.247369	0.377733	0.346554	0.277616	0.324128	0.305574
1	51900001	52000000	0.986601	1.88317	1.66071	3.16153	2.91919	3.03098	2.9571	2.93076	2.8841	2.90986	3.17146	2.9585	3.03965	2.96891	3.03562
1	52000001	52100000	1.01961	0.793045	0.991142	0.896691	0.873772	0.810717	1.03471	1.07415	1.05845	0.940385	0.967039	1.0207	0.857138	1.01358	0.859614
1	52100001	52200000	0.942589	1.84153	1.4925	1.94553	1.93463	1.90087	2.09073	2.18065	2.26347	2.07652	2.20796	2.11769	1.95227	2.1627	1.92692
1	52200001	52300000	0.937086	2.09846	1.40256	1.01429	0.860665	0.939375	1.01584	1.21127	1.15017	1.02239	1.05363	1.06147	0.943287	1.08799	0.936007
1	52300001	52400000	0.67484	1.48416	1.89389	2.10899	2.23812	2.05898	1.78733	1.74755	1.72142	1.56328	1.61484	1.72873	2.11083	1.68476	2.13404
1	52400001	52500000	1.00861	1.63195	2.17177	2.69736	2.56448	2.77539	0.890582	1.13506	1.02885	1.00529	0.992563	0.988597	2.64256	1.00744	2.67765
1	52500001	52600000	0.67485	1.5814	1.33058	2.11485	1.98949	2.1658	1.9746	2.0959	2.00042	1.68187	1.73572	1.94601	2.2598	1.89081	2.08872
1	52600001	52700000	0.863717	2.36514	2.31475	2.96026	3.0704	2.865	2.73435	2.72477	2.93688	2.62638	2.57512	2.68328	2.88584	2.71672	2.96403
1	52700001	52800000	0.935254	1.6311	1.28083	2.52658	2.5874	2.23166	2.47251	2.49989	2.68363	2.53795	2.31966	2.41328	2.62936	2.49999	2.44348
1	52800001	52900000	0.973763	2.24173	1.41449	1.31466	1.32165	1.17104	1.89516	1.83931	2.07	1.95293	1.89295	1.95153	1.22201	1.9285	1.26716
1	52900001	53000000	0.938921	1.56297	1.84006	0.762835	0.743467	0.838905	1.12808	1.24511	1.1759	1.14797	1.07453	1.12726	0.799725	1.15296	0.780672
1	53000001	53100000	0.938921	1.22889	3.50817	0.728579	0.893829	0.845341	0.988443	1.17162	0.865444	0.747426	0.823717	0.916256	0.822583	0.907955	0.819573
1	53100001	53200000	0.726197	1.90534	1.59069	1.0219	1.10665	1.03026	2.2423	2.25176	2.122	2.07924	1.89415	2.13668	1.0885	2.11376	1.05226
1	53200001	53300000	1.87418	2.30116	2.08178	1.34916	1.405	1.33464	2.60362	2.61602	2.59466	2.59413	2.74631	2.65497	1.3993	2.63032	1.3626
1	53300001	53400000	1.96587	2.01564	1.88239	2.60453	2.61349	2.55889	1.86453	1.94076	1.96155	1.90949	1.96082	1.9018	2.6067	1.92708	2.59219
1	53400001	53500000	2.01536	1.9939	1.87899	2.70127	2.72377	2.74874	1.82259	2.005	1.97572	1.7964	1.86516	1.91012	2.72993	1.89117	2.72452
1	53500001	53600000	2.06122	2.0286	1.90843	2.82549	2.7907	2.8713	1.8129	1.98734	2.02799	1.80544	1.89614	1.9193	2.83168	1.90385	2.82897
1	53600001	53700000	2.03914	1.98754	1.90183	2.94175	3.06746	3.02904	2.00174	2.08417	2.15876	1.93606	2.02465	2.02307	3.01097	2.03968	3.01229
1	53700001	53800000	2.07223	2.02535	2.03809	2.75689	2.84333	2.82622	1.88279	1.91045	2.00967	1.94056	1.90129	1.97375	2.86766	1.92845	2.80856
1	53800001	53900000	2.00254	2.02487	2.03543	2.95224	3.01826	3.09807	2.04503	2.04902	2.05231	2.09203	2.11592	2.07264	3.05112	2.07067	3.02227
1	53900001	54000000	2.02455	1.96505	2.00028	3.21864	3.24033	3.19756	2.10309	2.0982	1.9455	2.20127	2.10381	2.09247	3.22059	2.08873	3.21879
1	54000001	54100000	2.07223	2.08238	2.01542	3.78384	3.77182	3.89995	1.95188	2.01174	2.03764	1.99488	2.02774	2.01286	3.81364	2.00455	3.8181
1	54100001	54200000	2.93963	1.31199	1.30191	2.52857	2.63717	2.54457	1.7656	1.8837	1.85263	1.65095	1.74335	1.80253	2.6148	1.77731	2.56966
1	54200001	54300000	2.05389	2.0393	1.91533	3.7203	3.7174	3.80632	2.7768	2.784	2.79008	2.63347	2.77359	2.76253	3.7843	2.75094	3.74778
1	54300001	54400000	1.9622	2.09651	1.8923	3.64225	3.66964	3.83162	2.993	3.23445	3.1594	2.98988	3.02486	3.05916	3.7303	3.07875	3.71357
1	54400001	54500000	2.01905	2.01825	1.92926	3.6725	3.72319	3.80844	2.73585	2.83701	2.77365	2.69413	2.69146	2.75233	3.75993	2.74588	3.73429
1	54500001	54600000	3.13585	1.63866	1.83004	3.21074	3.11585	3.06639	2.05238	2.17662	2.1831	2.06504	2.09803	2.07797	3.14902	2.11432	3.13042
1	54600001	54700000	2.31612	2.4934	2.02203	3.96585	3.8445	3.97212	2.62928	2.70678	2.76931	2.62556	2.70282	2.70577	4.02013	2.68621	3.92705
1	54700001	54800000	2.0062	1.92182	1.90763	3.71036	3.72658	3.69763	2.45545	2.54081	2.45287	2.32983	2.43657	2.46376	3.6933	2.44217	3.7115
1	54800001	54900000	2.08873	2.01507	1.92334	3.60943	3.6063	3.70329	2.75885	2.80826	2.84519	2.76325	2.85922	2.81466	3.62405	2.80665	3.63939
1	54900001	55000000	1.89618	1.7699	2.01507	3.69232	3.58162	3.63273	2.77538	2.88722	2.82498	2.74947	2.84337	2.80988	3.64957	2.81566	3.63528
1	55000001	55100000	0.85624	1.48495	1.87104	2.91639	2.94163	2.80008	2.5371	2.63366	2.47005	2.46255	2.56658	2.53441	2.95457	2.53319	2.88537
1	55100001	55200000	2.00988	2.03951	1.50956	1.27351	1.24111	1.14693	1.28553	1.27096	1.26754	1.24697	1.34015	1.2438	1.20418	1.28185	1.21932
1	55200001	55300000	1.19015	1.97034	3.20016	3.54895	3.45949	3.57411	3.56831	3.5481	3.64741	3.44537	3.738	3.69235	3.59057	3.58809	3.52717
1	55300001	55400000	1.02695	0.370083	2.66915	4.53907	4.65947	4.66161	5.49584	5.54164	5.54407	5.55306	5.60547	5.62515	4.58989	5.54791	4.61969
1	55400001	55500000	0.946257	0.532851	2.89772	3.74914	3.88053	3.81045	5.90655	5.95978	6.29583	5.27737	5.33214	5.75681	3.8343	5.74099	3.813
1	55500001	55600000	0.99393	1.56079	3.22535	4.37331	4.35259	2.56671	5.94631	6.10063	6.4901	5.66956	6.07598	6.0901	3.69354	6.05073	3.65576
1	55600001	55700000	1.11497	0.762489	2.58613	3.67233	3.46531	2.20649	4.85897	5.04483	5.28634	4.71929	4.95828	5.00167	3.11907	4.96993	3.03945
1	55700001	55800000	1.11496	1.33222	1.9559	3.42705	3.44075	2.034	4.47118	4.31797	4.97071	4.35166	4.72457	4.59918	2.99261	4.56066	2.88387
1	55800001	55900000	2.0979	2.01166	1.94926	2.84898	2.84172	1.96028	3.72637	3.93465	4.04983	3.94693	4.09663	3.92004	2.55742	3.94878	2.51302
1	55900001	56000000	1.91819	1.94971	1.88518	2.79401	2.85932	1.93623	3.71022	3.6529	3.80462	3.62223	3.57033	3.7733	2.56249	3.67119	2.49163
1	56000001	56100000	1.96587	2.01552	2.06015	3.05364	3.11486	3.15318	3.77443	3.86815	3.73354	3.89093	3.88059	3.86207	3.09564	3.829	3.10696
1	56100001	56200000	1.98786	2.01652	1.96698	2.94789	3.07609	3.05455	4.02262	3.94304	3.84807	4.04634	3.99453	4.00409	3.02453	3.97029	3.02565
1	56200001	56300000	1.99887	1.98325	2.06092	3.06175	3.1257	3.1489	3.46297	3.32668	3.31899	3.45518	3.5012	3.41503	3.10693	3.41217	3.1119
1	56300001	56400000	1.95853	2.00151	2.059	2.23769	2.219	2.22244	3.04263	2.94613	2.94566	2.98767	3.00918	2.99793	2.21284	2.98602	2.22636
1	56400001	56500000	2.01721	1.64433	1.56176	2.46844	2.56958	2.50248	3.4719	3.34089	3.14105	3.31457	3.27214	3.38878	2.52632	3.30638	2.51315
1	56500001	56600000	1.97504	2.09503	1.97277	2.97046	3.08446	3.12642	4.10335	4.10311	4.18832	4.02738	3.96425	4.06667	3.03876	4.07657	3.05974
1	56600001	56700000	2.00621	2.02549	1.89511	1.94757	1.9953	1.93687	3.72863	3.772	3.90619	3.6302	3.71696	3.80763	1.97378	3.74972	1.95975
1	56700001	56800000	1.55114	1.75501	1.90974	1.6166	1.62919	1.60262	3.06389	3.03447	3.37405	2.94865	3.10445	3.11791	1.65188	3.10186	1.6161
1	56800001	56900000	2.1034	1.93632	1.96303	1.81321	1.83114	1.82622	3.49549	3.59533	3.86677	3.56375	3.72781	3.69463	1.87499	3.64746	1.82351
1	56900001	57000000	2.02822	1.72022	1.78866	2.4217	2.41802	2.46408	4.24721	4.43137	4.7219	4.23447	4.31115	4.48565	2.35647	4.38561	2.43451
1	57000001	57100000	1.98421	1.98628	1.77058	3.70039	3.8307	3.65451	3.84239	3.9127	4.0256	3.76409	3.9308	3.87789	3.76955	3.89412	3.72779
1	57100001	57200000	1.09296	0.242855	0.645446	2.46212	2.3841	1.66308	2.54193	2.46358	2.49379	2.32566	2.25445	2.48056	2.22756	2.41343	2.13722
1	57200001	57300000	1.3387	0.445245	0.833908	0.818946	0.893829	0.41221	1.31171	1.38301	1.41389	1.29339	1.31046	1.30245	0.753406	1.34167	0.670722
1	57300001	57400000	1.73847	1.7945	1.81423	2.6047	2.66886	1.82249	4.15726	3.84663	3.93354	3.76098	4.01463	3.92563	2.44347	3.94025	2.33122
1	57400001	57500000	1.94386	1.97112	2.12993	3.26434	3.38935	2.35193	3.28685	3.20546	3.20183	3.34786	3.3115	3.27535	2.98694	3.27018	2.96332
1	57500001	57600000	1.96587	1.985	1.98734	3.01029	3.05601	2.10833	3.24613	3.17275	3.14169	3.34248	3.13472	3.1839	2.70079	3.20661	2.68679
1	57600001	57700000	1.94386	2.70617	1.96561	2.95497	2.9857	2.09468	3.61114	3.55519	3.74806	3.79674	3.59901	3.75494	2.72973	3.66084	2.64386
1	57700001	57800000	1.93652	2.06553	2.16413	3.32521	3.3917	2.38525	3.91581	3.84191	3.65697	3.9749	3.98573	3.96805	3.03815	3.87315	2.99633
1	57800001	57900000	2.0062	2.02221	2.05587	4.4347	4.3947	3.49698	3.89727	3.88126	3.80406	3.9019	3.9555	3.92424	4.12645	3.88769	4.08472
1	57900001	58000000	1.98604	2.03327	2.04353	4.79665	4.96933	3.96417	3.78784	3.90656	4.20034	3.77512	4.07378	3.95383	4.58822	3.9453	4.55473
1	58000001	58100000	2.04656	2.03598	1.83079	3.25061	3.35788	3.03866	3.37652	3.42449	3.36188	3.2555	3.38184	3.49615	3.15398	3.35957	3.21295
1	58100001	58200000	2.06489	1.38496	1.19924	3.19643	3.22631	2.96481	1.85655	1.80979	1.86496	1.71718	1.82931	1.74598	3.05675	1.81477	3.12696
1	58200001	58300000	2.05206	0.980976	0.408014	1.50551	1.63039	1.06371	0.936717	1.07867	1.04021	0.990768	1.01856	1.01221	1.4255	1.01185	1.377
1	58300001	58400000	1.98421	1.32571	1.38499	2.03173	2.07664	1.42021	1.5398	1.5175	1.35808	1.28283	1.31086	1.3967	1.79958	1.39781	1.81632
1	58400001	58500000	1.86317	0.760256	0.0139922	0.604389	0.551476	0.466533	0.365563	0.434248	0.331862	0.340943	0.358493	0.385824	0.54465	0.364556	0.537743
1	58500001	58600000	1.79349	0.957194	0.0479733	0.36026	0.409352	0.319476	0.256125	0.280437	0.259551	0.269573	0.217657	0.253276	0.372545	0.255736	0.361175
1	58600001	58700000	1.17915	1.06093	0.322163	1.42246	1.32934	1.45936	1.17893	1.31487	1.23869	1.13237	1.15374	1.2924	1.42336	1.20195	1.40264
1	58700001	58800000	1.24334	1.33619	1.07883	2.63379	2.23793	2.5762	1.18366	1.27702	1.2389	1.22686	1.39024	1.21516	2.57928	1.26145	2.4763
1	58800001	58900000	1.8081	2.13107	2.00309	3.43514	3.38486	3.42562	2.72714	2.81635	2.84274	2.66824	2.69796	2.76563	3.38483	2.74966	3.41514
1	58900001	59000000	1.56132	2.26184	2.33153	3.69482	3.84284	3.76498	3.0404	3.15749	3.14136	2.98131	3.0425	3.07324	3.70222	3.07189	3.76706
1	59000001	59100000	1.9787	2.09968	2.0733	3.64702	3.67911	3.76663	2.93458	3.04717	3.11852	2.85845	2.96235	2.97655	3.71372	2.98285	3.69725
1	59100001	59200000	2.02088	2.05637	1.97933	3.62308	3.68712	3.71685	2.74869	2.87605	2.94887	2.78758	2.89834	2.87064	3.68421	2.85096	3.67547
1	59200001	59300000	2.06489	2.06648	1.97055	4.58408	4.5491	4.71348	2.801	2.96187	2.92348	2.77083	2.9785	2.8868	4.59897	2.88588	4.61501
1	59300001	59400000	1.94386	1.98408	2.12239	5.66993	5.70459	5.72503	2.9	2.95044	3.02598	2.74428	2.90665	2.92811	5.71161	2.90398	5.6998
1	59400001	59500000	2.00621	2.08714	1.97334	3.89068	3.85826	4.09242	2.81455	2.9248	2.85877	2.93041	2.93476	2.89968	3.93365	2.89226	3.94578
1	59500001	59600000	2.02455	2.02969	2.01988	3.38549	3.3314	3.45442	2.7493	2.9565	2.89388	2.80691	2.81688	2.89374	3.36648	2.84378	3.39006
1	59600001	59700000	2.07222	1.92448	1.98709	3.72392	3.77286	3.83415	2.87142	2.94725	2.86288	2.92566	3.00349	2.96518	3.78846	2.92169	3.77671
1	59700001	59800000	1.9512	1.98796	2.13506	4.07942	4.08073	4.16085	3.16227	3.1314	3.07876	3.25078	3.16123	3.21514	4.07369	3.1564	4.10682
1	59800001	59900000	2.00988	1.99527	2.03827	3.60025	3.62063	3.53929	3.11143	3.01718	2.90235	3.17501	3.22873	3.08271	3.60308	3.08473	3.58655
1	59900001	60000000	1.9677	1.96581	2.04108	3.92948	3.94111	4.00061	4.06374	3.93651	3.86794	4.18099	3.96255	4.03979	3.98941	4.00087	3.95695
1	60000001	60100000	1.95853	2.02224	2.06402	4.11627	4.13553	4.17179	4.25521	4.16124	4.11522	4.18651	4.21915	4.17067	4.16661	4.18719	4.14113
1	60100001	60200000	2.03188	2.02595	2.07333	4.00681	4.13505	4.21446	4.35175	4.25028	4.25996	4.54021	4.50677	4.43793	4.13747	4.38012	4.11788
1	60200001	60300000	1.96403	1.94035	2.07257	3.31096	3.28024	3.25436	4.04717	3.99405	3.98755	4.29654	4.31933	4.19063	3.27878	4.1263	3.28178
1	60300001	60400000	1.9567	2.00313	2.07309	3.89917	3.95717	3.93159	3.33805	3.21059	3.11911	3.50535	3.46648	3.32667	3.98306	3.32465	3.92924
1	60400001	60500000	1.95853	1.9765	1.96441	3.95528	4.038	4.07628	3.15016	3.06126	2.96148	3.08321	3.03254	3.07435	4.04387	3.05711	4.02287
1	60500001	60600000	1.06362	1.82291	0.359799	0.477141	0.53286	0.559467	0.446632	0.6035	0.464389	0.4041	0.446653	0.452831	0.524628	0.468591	0.522009
1	60600001	60700000	1.63357	2.14534	1.83364	3.54276	3.64132	3.34091	2.84236	2.79116	2.63046	2.72342	2.84667	2.72775	3.59322	2.7656	3.50608
1	60700001	60800000	2.04105	1.98511	1.95778	2.93929	3.11371	3.0102	2.9336	2.87309	2.8109	2.97889	3.02423	2.97019	3.16728	2.92316	3.02022
1	60800001	60900000	2.03005	2.03755	2.02372	4.37863	4.3223	4.32	2.39074	2.32842	2.24551	2.43337	2.55068	2.39442	4.36239	2.38756	4.34023
1	60900001	61000000	1.98054	1.971	2.09204	4.04472	4.10811	4.11782	3.12169	3.13014	3.09206	3.23703	3.17338	3.11134	4.10992	3.15046	4.09009
1	61000001	61100000	1.55142	2.05447	2.42593	4.37233	4.34888	4.37066	4.44121	4.30917	4.24744	4.56191	4.28348	4.29039	4.36792	4.3671	4.36394
1	61100001	61200000	0.993936	0.760066	2.03068	4.23348	4.5057	4.69749	6.32097	6.37491	6.25086	6.79664	6.72445	6.49851	4.53766	6.48978	4.47482
1	61200001	61300000	1.92184	1.96265	1.79017	4.47729	4.60245	3.9983	3.10695	3.23748	3.23829	3.07643	3.32885	3.15905	4.39318	3.19624	4.35137
1	61300001	61400000	2.02455	1.9822	1.91538	4.34111	4.36229	3.56543	2.78668	2.91449	3.08551	2.73318	2.92222	2.89436	4.10471	2.88583	4.07202
1	61400001	61500000	1.94567	1.99458	2.0274	4.78904	4.75112	3.92152	3.2778	3.42804	3.59849	3.37244	3.46549	3.41195	4.50161	3.42682	4.46855
1	61500001	61600000	2.0979	2.09425	1.82312	4.54495	4.69725	4.65704	3.36881	3.53508	3.61434	3.31438	3.34274	3.40843	4.61902	3.43307	4.63263
1	61600001	61700000	1.9512	2.16109	2.02063	4.67767	4.59608	4.89514	3.90254	4.02519	4.28032	4.03773	4.15872	4.03327	4.73244	4.07888	4.72129
1	61700001	61800000	2.07773	2.29722	1.91784	3.19881	3.21416	3.27606	3.73396	3.93986	4.09547	3.82099	3.8412	3.83219	3.2186	3.88436	3.2295
1	61800001	61900000	2.06123	2.01307	1.9734	2.87726	2.87858	2.98839	3.77593	3.8818	4.05277	3.69704	3.93672	3.89472	2.94231	3.86687	2.91428
1	61900001	62000000	2.06489	1.9996	1.99179	3.11367	3.14875	3.16705	4.03046	4.09023	4.33828	3.93404	4.05105	4.06998	3.14696	4.08663	3.14308
1	62000001	62100000	1.08196	2.25532	1.93987	0.800165	0.940123	0.766334	0.877033	1.09397	1.06743	0.728975	0.853555	0.999148	0.841179	0.913821	0.832263
1	62100001	62200000	0.927919	2.11272	1.17303	1.71753	1.81138	1.72963	1.10145	1.22614	0.980489	1.17293	1.07294	1.08664	1.79185	1.10754	1.75236
1	62200001	62300000	1.69803	2.00856	1.9089	4.43643	4.53095	3.85728	2.77451	2.88234	2.92328	2.62314	2.68182	2.76684	4.27368	2.77466	4.26417
1	62300001	62400000	1.78614	1.92513	1.68237	4.41652	4.46034	3.72565	3.36164	3.27213	3.43141	3.15001	3.2451	3.38176	4.20669	3.29063	4.18681
1	62400001	62500000	1.98604	2.02645	2.16457	3.88263	3.93267	3.9177	3.03734	3.13862	2.96226	3.05078	3.0593	3.06095	3.92004	3.04914	3.91095
1	62500001	62600000	2.07406	1.96447	2.04518	3.25135	3.30048	3.16366	2.80669	2.92792	2.78658	2.96111	3.05045	2.8993	3.32428	2.90488	3.238
1	62600001	62700000	2.04105	2.03071	2.13605	2.08001	2.0854	1.98573	2.93102	2.9328	2.88758	3.11552	3.1077	3.01378	2.05716	2.99337	2.04986
1	62700001	62800000	2.02087	1.95896	2.04504	0.88187	0.816821	0.798803	1.32438	1.37768	1.4	1.33019	1.37448	1.26807	0.857567	1.36103	0.831745
1	62800001	62900000	1.88151	1.94644	2.00248	1.8846	1.81561	1.71284	2.98803	3.00013	3.021	3.03292	3.13458	3.05216	1.8596	3.03489	1.80296
1	62900001	63000000	2.00804	1.84977	1.99036	1.76616	1.74436	1.65764	3.32723	3.57099	3.37746	3.75329	3.69442	3.6251	1.74498	3.54066	1.72207
1	63000001	63100000	1.89985	1.78428	1.86572	1.93736	1.90142	1.86141	3.39457	3.61566	3.56209	3.46061	3.52678	3.51033	1.87123	3.51109	1.89981
1	63100001	63200000	1.94386	2.0691	1.44588	1.85102	1.87999	1.76616	3.42854	3.68497	3.3836	3.38141	3.56136	3.49393	1.81433	3.486	1.83175
1	63200001	63300000	1.17182	2.24243	1.38833	0.691118	0.675537	0.71589	0.920622	1.23103	1.16669	1.10535	1.04911	1.09643	0.705205	1.08924	0.693984
1	63300001	63369314	1.03061	1.61308	1.30541	0.406606	0.487543	0.309853	0.323306	0.461241	0.532221	0.33477	0.272778	0.384688	0.45304	0.373283	0.394561
2	1	100000	1.93836	1.9882	2.0941	2.20125	2.18198	2.16662	4.57527	4.59567	4.52995	4.71445	4.61965	4.61782	2.15244	4.60659	2.18324
2	100001	200000	1.98421	1.95097	2.07181	4.64582	4.78038	4.68206	4.85754	4.80793	4.59993	4.87054	4.82735	4.8044	4.72241	4.79162	4.70241
2	200001	300000	1.82649	1.95186	2.0248	4.6536	4.83241	4.71444	4.96076	4.7322	4.57676	4.85464	4.83105	4.78039	4.73791	4.78932	4.73291
2	300001	400000	0.979266	0.406519	0.702369	1.88333	1.94026	1.82753	2.01546	2.01005	1.89991	1.97104	1.89232	1.96118	1.91513	1.95704	1.88314
2	400001	500000	0.997604	1.81926	1.28906	2.53085	2.5548	2.33998	2.90108	2.84432	2.81317	2.58749	2.81673	2.85704	2.55406	2.79043	2.47331
2	500001	600000	0.953592	1.62884	1.64708	5.51597	5.52897	5.41622	6.12781	5.92036	5.88502	5.83549	6.09708	5.96258	5.50912	5.972	5.48682
2	600001	700000	0.982933	1.27884	1.82055	1.18165	1.28369	1.01844	1.08218	1.09529	1.03271	1.02085	1.02872	1.09017	1.19974	1.05151	1.15601
2	700001	800000	0.905913	1.78524	1.91443	3.82386	3.82944	3.76169	3.75239	3.83536	3.80342	3.61467	3.64104	3.73531	3.80262	3.72835	3.80488
2	800001	900000	0.90958	2.57992	1.49834	4.14411	4.26103	4.2473	4.203	4.43778	4.4122	4.2397	4.20757	4.37865	4.23514	4.29882	4.21715
2	900001	1000000	0.97193	2.11517	1.8775	4.88071	4.67819	4.67935	5.96149	5.79038	5.94161	5.63982	5.95758	5.79917	4.90678	5.8568	4.74513
2	1000001	1100000	0.960927	1.58901	1.44616	3.94161	3.9619	4.18594	4.5276	4.51745	4.98161	4.68026	4.59373	4.52029	4.14678	4.65708	4.02831
2	1100001	1200000	0.698687	1.1549	1.02821	1.34554	1.36274	1.23406	1.52706	1.69446	1.68198	1.55638	1.43334	1.66659	1.29074	1.57556	1.31285
2	1200001	1300000	0.883907	1.07197	0.612364	1.56238	1.75162	1.68148	2.04706	2.03953	2.23113	2.43651	2.31889	2.19151	1.59208	2.20926	1.66331
2	1300001	1400000	0.825224	1.02471	1.42605	2.31563	2.36394	2.31298	2.84447	3.02076	2.87147	2.68794	2.71296	2.88456	2.42909	2.82499	2.33073
2	1400001	1500000	0.898577	1.8448	1.44087	2.27231	2.20153	2.30301	3.57925	3.54433	3.24248	3.37282	3.53489	3.53161	2.29538	3.45235	2.25855
2	1500001	1600000	1.00127	1.93986	1.70327	3.76413	3.93387	3.68696	5.23268	5.28518	5.15675	5.21063	5.33333	5.15502	3.73654	5.24336	3.7936
2	1600001	1700000	0.865568	1.74862	1.97131	3.8284	3.87801	4.09005	4.40112	4.45496	4.31559	3.86944	4.19555	4.29256	3.90435	4.24206	3.93054
2	1700001	1800000	0.797714	2.2933	0.669455	2.82597	2.68085	2.64772	3.60818	3.38733	3.54571	3.51663	3.48116	3.53599	2.68329	3.50703	2.71709
2	1800001	1900000	0.926083	1.03239	0.776046	1.234	1.43664	1.22058	1.71716	1.58155	1.57257	1.81134	1.73122	1.6331	1.25205	1.68024	1.29343
2	1900001	2000000	0.937086	1.47806	0.340159	1.75886	1.73001	1.85009	2.16882	2.16218	2.15647	2.03812	2.26411	2.10169	1.76883	2.15674	1.77892
2	2000001	2100000	1.01776	0.174683	0.113615	3.76595	3.8091	3.78637	4.06323	4.17025	4.24787	4.01259	4.13401	4.11557	3.8151	4.12478	3.7871
2	2100001	2200000	0.964595	2.25187	1.89698	4.23153	4.29238	4.23057	4.49541	4.54302	4.55326	4.42606	4.61631	4.56135	4.21468	4.52637	4.25139
2	2200001	2300000	0.887574	1.6039	1.91155	3.28292	3.29959	3.0451	4.39687	4.26116	4.2855	4.3961	4.23155	4.31199	3.34351	4.31368	3.20706
2	2300001	2400000	0.935254	1.91826	1.82381	3.67319	3.61788	3.70675	5.19955	5.04638	5.05422	4.93509	4.59594	4.89256	3.58696	4.96197	3.66576
2	2400001	2500000	0.973763	1.66934	0.80454	2.06742	2.0371	2.01821	2.32868	2.29285	2.2974	2.15801	2.06689	2.15358	2.02722	2.22648	2.04081
2	2500001	2600000	0.568476	2.73006	2.6988	2.6978	2.50856	2.77233	4.40348	4.22585	4.4966	3.64114	3.596	4.21307	2.65954	4.05443	2.65722
2	2600001	2700000	0.891242	1.59385	1.53514	2.58314	2.70632	2.54009	3.20849	3.48729	3.3952	3.28449	3.29171	3.39909	2.57826	3.33203	2.60891
2	2700001	2800000	0.935254	1.6955	2.1957	1.67526	1.74978	1.56829	3.04879	3.01671	2.87666	3.12413	3.06195	3.02892	1.67937	3.02451	1.66277
2	2800001	2900000	0.953592	1.94679	1.46466	2.2262	2.47605	2.18257	3.18596	3.2029	3.19617	2.94173	3.15863	3.21364	2.3152	3.13547	2.29138
2	2900001	3000000	0.863732	2.17974	2.18919	4.13267	3.91004	4.13351	4.93376	4.85696	4.98884	5.11547	5.11761	4.98685	3.96089	5.00149	4.05736
2	3000001	3100000	0.942589	1.72696	2.37565	3.54532	3.48716	3.5251	4.01846	4.07154	4.06724	3.93502	3.97564	4.16013	3.47489	4.01323	3.51911
2	3100001	3200000	0.948089	1.51078	2.05912	1.63899	1.68496	1.4874	2.04191	1.89334	2.07675	1.93715	2.02196	1.98046	1.5695	1.99305	1.60152
2	3200001	3300000	1.0086	4.00389	2.67141	1.45162	1.48046	1.32627	1.50264	1.5864	1.73169	1.58886	1.62076	1.67015	1.37729	1.60438	1.41784
2	3300001	3400000	1.02695	0.945429	2.20816	0.488952	0.526721	0.517232	0.634057	0.696638	0.660898	0.429262	0.604743	0.611939	0.510968	0.596915	0.510714
2	3400001	3500000	1.03061	0.779288	0.828856	0.457736	0.445914	0.344638	0.366855	0.497165	0.480729	0.439781	0.469361	0.44892	0.430974	0.448258	0.412803
2	3500001	3600000	0.89491	1.7485	1.5482	3.51594	3.58184	3.23535	4.14644	4.19795	3.99516	4.17338	4.16876	4.17289	3.52596	4.13569	3.44104
2	3600001	3700000	0.96276	2.02779	2.50209	4.98521	5.42821	5.3993	6.89067	6.89872	6.77141	6.78218	6.96231	6.91818	5.2332	6.86066	5.26695
2	3700001	3800000	1.87418	1.96412	2.16247	3.91507	3.96578	3.88503	4.81813	4.92851	4.68021	5.10752	5.05809	4.94314	3.87719	4.91599	3.92182
2	3800001	3900000	1.96586	2.01872	1.93665	3.70706	3.80598	3.93795	3.92944	3.95532	3.95902	3.87487	3.93007	3.88006	3.81154	3.92963	3.81583
2	3900001	4000000	2.0979	1.99342	1.93579	3.8349	3.95564	3.97157	4.04787	3.98676	4.02723	4.00904	4.12083	4.03746	3.92806	4.03809	3.92023
2	4000001	4100000	1.91635	2.03238	2.05665	3.19571	3.26279	3.13989	3.946	3.77047	3.69362	3.8538	3.88355	3.87399	3.20459	3.82846	3.19907
2	4100001	4200000	1.88518	1.86365	1.91079	3.92126	4.06583	3.83046	3.70398	3.60128	3.48969	3.47938	3.59879	3.58995	3.9846	3.57367	3.938
2	4200001	4300000	1.47795	1.83198	1.26454	3.02944	3.01116	3.40197	3.93026	3.84743	3.77973	3.7547	3.67325	3.69563	3.21848	3.79608	3.1425
2	4300001	4400000	1.98787	2.0947	1.98517	3.81411	3.80338	4.02353	5.14274	4.95239	4.91651	4.93155	4.82058	4.88997	3.95687	4.95165	3.87903
2	4400001	4500000	1.96586	2.04415	2.09753	3.59882	3.80255	3.80159	5.12029	4.98157	4.83101	5.01293	4.99326	4.99407	3.75368	4.98695	3.73308
2	4500001	4600000	1.93653	2.03753	2.02567	4.54021	4.64378	4.74023	5.2005	5.0039	4.88391	5.18262	5.23309	5.0328	4.59887	5.09901	4.64069
2	4600001	4700000	1.99888	1.99292	1.81154	4.18865	4.25148	4.40347	4.91143	4.64969	4.59623	4.81441	4.67194	4.79598	4.28155	4.72732	4.28025
2	4700001	4800000	2.05206	2.04122	1.93867	3.8097	3.82543	3.90284	5.07804	4.88285	4.88174	5.00797	5.00159	4.95944	3.86719	4.96984	3.84578
2	4800001	4900000	1.13331	0.908651	2.52522	3.30235	3.31349	3.1605	2.43494	2.4336	2.30645	2.23478	2.38086	2.35388	3.31499	2.35684	3.25802
2	4900001	5000000	1.92369	2.03611	1.99834	3.71549	3.8655	3.7773	4.4477	4.32991	4.34357	4.30907	4.44477	4.33721	3.83973	4.37461	3.7856
2	5000001	5100000	1.96953	2.04916	1.98765	3.65313	3.75138	3.7713	4.04595	3.97934	3.88808	3.97158	3.9828	3.98214	3.70625	3.97323	3.72491
2	5100001	5200000	2.02455	1.97821	1.94821	3.69361	3.8592	3.7963	3.96323	3.96665	3.84617	4.01633	3.9669	4.00428	3.77896	3.95145	3.78242
2	5200001	5300000	1.98237	1.98737	1.99052	3.83021	3.82513	3.81153	4.04265	4.02998	3.88146	3.997	4.10856	4.04384	3.83618	4.01123	3.82228
2	5300001	5400000	2.07406	2.30744	2.02288	3.94295	4.04536	3.92442	4.05927	4.03523	4.22033	4.02478	4.15218	4.11176	3.96713	4.09766	3.97056
2	5400001	5500000	1.59537	1.68686	1.38293	2.54547	2.72095	2.41454	2.63364	2.76103	2.60954	2.30222	2.50811	2.59178	2.63457	2.55822	2.55726
2	5500001	5600000	1.69436	1.96962	2.01393	3.68135	3.68543	3.72191	3.73357	3.89228	3.72397	3.69155	3.76813	3.77044	3.66887	3.76126	3.69618
2	5600001	5700000	2.02455	3.05785	2.54118	4.95163	4.88362	5.06988	4.13214	4.16386	4.35195	4.04858	4.09858	4.10524	4.96917	4.15775	4.96778
2	5700001	5800000	1.8485	2.1079	1.94476	3.67029	3.64018	3.62063	3.6572	3.75182	3.74374	3.62089	3.73507	3.68705	3.68445	3.70137	3.64364
2	5800001	5900000	1.92552	1.89867	2.02254	3.43992	3.37906	3.23986	3.48828	3.45807	3.43068	3.59449	3.54956	3.47459	3.44915	3.5037	3.35189
2	5900001	6000000	1.89617	0.893919	1.26763	0.774937	0.833535	0.651014	1.0039	1.06524	1.04223	1.01398	1.06678	1.05104	0.782406	1.03811	0.749192
2	6000001	6100000	1.99888	1.99326	1.92916	3.61138	3.58986	3.66613	2.49941	2.45906	2.44903	2.43961	2.3601	2.44103	3.67775	2.44101	3.62231
2	6100001	6200000	1.80816	2.11909	1.95115	3.72148	3.66552	3.55619	1.95643	2.03628	1.97954	1.99144	2.03158	2.01376	3.6749	1.99882	3.64708
2	6200001	6300000	2.00438	1.99776	1.92718	3.64288	3.67902	3.61175	1.88295	1.96312	2.04218	1.85765	1.96129	1.93656	3.6949	1.94034	3.64445
2	6300001	6400000	2.0007	2.12875	1.97402	3.08982	3.07622	3.10457	3.46323	3.63362	3.69107	3.42771	3.53264	3.53599	3.00688	3.54826	3.09018
2	6400001	6500000	2.02455	2.00021	1.97678	2.88161	2.76528	2.91096	3.71638	3.79791	3.86313	3.59453	3.74087	3.7041	2.81998	3.74148	2.85192
2	6500001	6600000	2.00621	2.0459	1.92251	3.41714	3.31793	3.35602	2.0094	2.07727	2.08113	1.94682	2.06242	2.03395	3.43535	2.03476	3.36345
2	6600001	6700000	1.84847	1.88998	1.79812	2.38278	2.37753	2.53149	1.67485	1.78087	1.76965	1.62953	1.70311	1.73459	2.48215	1.71064	2.42956
2	6700001	6800000	1.94936	2.12096	1.9168	1.9	1.91866	1.9298	3.35803	3.34879	3.26011	3.40022	3.40572	3.43573	1.90782	3.35416	1.91611
2	6800001	6900000	1.98421	2.30864	2.44364	4.08607	4.17979	3.85856	3.95871	4.17208	3.96456	4.23025	4.32799	4.15223	4.02023	4.12811	4.0392
2	6900001	7000000	2.0979	1.90755	2.16852	4.54411	4.74956	4.47804	5.37081	5.60939	5.5823	5.44382	5.80256	5.61042	4.45142	5.55979	4.58913
2	7000001	7100000	2.00254	1.91826	2.1176	3.80674	3.95953	3.85464	3.88423	3.98135	3.88023	3.82579	3.87755	3.87729	3.84562	3.88951	3.87311
2	7100001	7200000	1.94936	2.05963	1.92894	3.66819	3.69231	3.59768	3.6124	3.77957	3.67092	3.77966	3.71788	3.72044	3.67004	3.71152	3.6525
2	7200001	7300000	1.93285	2.03785	1.98712	4.01233	4.14475	3.89838	2.9362	3.11796	3.23754	3.09304	3.25588	3.15444	4.07386	3.12597	4.01723
2	7300001	7400000	1.96587	2.01257	1.95643	3.69877	3.79218	3.85978	3.09904	3.1367	3.0206	3.12208	3.07626	3.06712	3.77713	3.09067	3.783
2	7400001	7500000	1.94936	2.01273	1.99923	3.78203	3.83487	3.83167	3.18034	3.22607	3.15643	3.28276	3.27712	3.20652	3.87204	3.22415	3.81611
2	7500001	7600000	1.01657	1.26536	1.80355	2.59595	2.60826	2.35903	2.25866	2.34293	2.24242	2.56331	2.90884	2.3074	2.53151	2.45115	2.51841
2	7600001	7700000	1.92185	0.0615485	2.14777	1.03133	1.02587	0.97518	0.936741	0.932632	1.03022	0.919647	0.917639	0.982816	0.979637	0.946479	1.01047
2	7700001	7800000	1.95486	0.069755	2.0058	1.31322	1.35521	1.35231	1.17628	1.13521	1.19181	1.15028	1.13075	1.17435	1.35219	1.15662	1.34011
2	7800001	7900000	1.9842	1.23572	2.00692	1.43825	1.40078	1.49513	1.82958	1.96732	2.02878	1.88745	1.87862	1.93016	1.38078	1.91705	1.4442
2	7900001	8000000	1.98421	2.00818	2.03763	2.28656	2.3086	2.16604	1.90478	1.98666	1.93463	1.92164	1.97692	1.93171	2.22727	1.94467	2.25285
2	8000001	8100000	1.91819	1.92165	1.96825	3.45311	3.55954	3.35224	2.03897	2.19064	2.02079	2.05454	2.14783	2.11258	3.51736	2.08951	3.45393
2	8100001	8200000	1.97504	2.09521	1.90658	3.12464	3.09922	3.05245	1.98986	2.08029	2.06768	1.96717	2.13785	2.05177	3.01479	2.04762	3.09196
2	8200001	8300000	1.92185	2.05528	2.08739	2.18274	2.21741	2.16252	1.87919	1.96049	1.79462	1.8721	1.90376	1.89512	2.21613	1.88126	2.18744
2	8300001	8400000	1.9787	2.03117	2.04202	3.93387	4.02639	3.82927	1.9734	2.05039	1.98165	1.97525	2.0822	2.01966	3.97784	2.01208	3.92902
2	8400001	8500000	1.99887	2.00543	1.96333	3.34367	3.21593	3.25718	2.03376	2.05115	2.0507	2.07401	2.07918	2.02864	3.21879	2.05769	3.27183
2	8500001	8600000	1.94019	2.0347	2.13841	3.69329	3.69565	3.78691	1.92382	1.96144	1.95049	2.01159	1.97319	2.00058	3.74716	1.96389	3.72503
2	8600001	8700000	1.0196	1.83688	2.07333	3.04747	2.97633	3.21692	1.60735	1.82849	1.82098	1.56003	1.48757	1.62407	3.10855	1.6551	3.0786
2	8700001	8800000	0.97193	1.06045	1.44168	2.19077	2.36087	2.35913	1.22856	1.32377	1.31018	1.18429	1.21683	1.26194	2.13382	1.25154	2.30219
2	8800001	8900000	0.854565	1.79235	1.65108	2.80487	2.85213	2.59128	0.692883	0.846525	0.742701	0.772569	0.706492	0.72356	2.72414	0.750294	2.74704
2	8900001	9000000	0.718852	2.01193	1.42259	3.27289	3.17555	3.2361	0.98943	1.03603	1.03834	0.908268	0.853798	0.962541	3.23008	0.96235	3.22793
2	9000001	9100000	0.920583	2.15359	2.01488	4.49853	4.43246	4.28925	2.75233	2.76682	2.74052	2.53795	2.54643	2.78391	4.31257	2.66677	4.40587
2	9100001	9200000	0.876571	2.13668	1.64854	3.64732	3.79107	3.59199	2.92171	2.74988	2.63445	2.74269	2.65161	2.75954	3.64987	2.7382	3.67584
2	9200001	9300000	0.865568	1.82469	1.08027	3.07337	3.1195	2.84656	2.31319	2.33076	2.3198	2.20287	2.30947	2.24641	2.97216	2.29473	3.01074
2	9300001	9400000	0.904077	1.63614	1.64141	2.46978	2.33134	2.20592	2.04054	1.95243	1.9387	2.02895	1.98999	2.05956	2.271	1.98971	2.33319
2	9400001	9500000	0.944336	2.19082	1.53875	4.60524	4.54065	4.48717	2.66995	2.56024	2.84019	2.46143	2.4697	2.5803	4.54176	2.59652	4.5441
2	9500001	9600000	0.949924	2.12288	2.06304	3.62017	3.3759	3.87474	2.03706	2.22532	2.11744	1.87057	1.93023	2.10667	3.76456	2.03216	3.61787
2	9600001	9700000	0.90958	2.35345	2.13042	4.52682	4.41531	4.12725	1.43667	1.54278	1.63779	1.41079	1.58111	1.53162	4.45815	1.51939	4.35316
2	9700001	9800000	0.770209	2.07891	2.06576	3.36059	3.44419	3.46072	1.03015	1.11805	1.12786	0.950508	0.959776	1.05222	3.34174	1.03454	3.42155
2	9800001	9900000	0.876571	1.75841	1.85418	3.14166	3.1284	3.08638	1.08005	1.18907	1.08029	1.23167	1.04385	1.11086	3.17415	1.1227	3.11872
2	9900001	10000000	0.806886	1.57751	2.44549	3.08592	3.25715	2.92889	2.45161	2.73619	2.60581	2.4291	2.54624	2.57566	3.05993	2.55139	3.08775
2	10000001	10100000	0.905913	2.05262	2.91648	4.69355	4.75448	4.65014	3.71037	3.4248	3.34472	3.56685	3.57474	3.57354	4.59673	3.52199	4.6992
2	10100001	10200000	0.872896	1.90865	2.30486	5.15213	4.91647	5.05883	3.53144	3.41245	3.44976	3.56792	3.43653	3.46187	5.00527	3.47911	5.04154
2	10200001	10300000	1.78248	1.77616	1.88177	4.18069	4.27033	4.19246	3.04062	3.02777	2.9401	3.0098	2.99868	3.00892	4.22575	3.00319	4.2143
2	10300001	10400000	1.92736	1.97594	2.04466	4.07455	4.13628	4.06805	3.16273	3.10345	2.9735	3.15866	3.15211	3.12165	4.16646	3.10925	4.09284
2	10400001	10500000	1.9622	2.03048	2.13856	4.18201	4.27897	4.24134	3.14067	3.08817	3.02753	3.21321	3.16356	3.13208	4.27342	3.12598	4.23392
2	10500001	10600000	2.00254	2.15094	2.02337	4.00536	4.06947	4.19604	3.22904	3.12737	3.15108	3.19552	3.20316	3.21242	4.06997	3.18102	4.08953
2	10600001	10700000	2.03188	1.98632	1.85137	2.01905	2.09888	2.12068	1.10473	1.22158	1.17454	1.07125	1.14848	1.14837	2.06277	1.14291	2.07907
2	10700001	10800000	2.07223	2.13705	2.04178	2.17252	2.21914	2.32199	1.17678	1.31742	1.3142	1.23639	1.28916	1.22086	2.21069	1.26563	2.23702
2	10800001	10900000	1.95853	2.08146	2.07414	4.2071	4.20431	4.43404	3.52818	3.56536	3.61774	3.69324	3.83774	3.70738	4.24409	3.64682	4.28048
2	10900001	11000000	2.03555	2.07503	2.0832	3.4111	3.29963	3.43525	2.87635	2.96152	2.91393	3.07049	3.10002	3.02625	3.36714	2.9832	3.38147
2	11000001	11100000	1.98421	1.95231	2.0086	3.95686	4.08382	4.02786	2.73323	2.65828	2.58268	2.90069	2.82357	2.75617	3.99214	2.73734	4.02251
2	11100001	11200000	2.00621	1.99282	2.04985	3.96651	4.06535	3.9628	3.11547	2.99325	2.92691	3.12818	3.11418	3.07737	4.00217	3.05451	3.99794
2	11200001	11300000	2.05572	2.06507	1.98725	3.79249	3.84432	3.85923	2.91729	2.92581	2.95549	2.90847	2.97608	2.95932	3.84364	2.93652	3.83191
2	11300001	11400000	2.03739	1.21394	2.05442	1.71336	1.76092	1.70286	0.934112	1.00962	0.934503	0.943648	0.981291	0.972099	1.74413	0.960172	1.72553
2	11400001	11500000	1.92185	2.16754	1.99547	1.45171	1.45954	1.43406	0.945048	1.1896	1.08061	1.03602	0.974102	1.02061	1.4375	1.04159	1.4484
2	11500001	11600000	1.32036	1.77455	2.66196	1.2994	1.21526	1.22247	1.63566	1.83828	1.8088	1.72253	1.86369	1.76548	1.2486	1.77177	1.24513
2	11600001	11700000	1.29102	2.42652	2.2572	1.3589	1.24858	1.30468	1.04434	1.20651	1.0731	0.986699	0.901355	1.04921	1.2821	1.03757	1.30328
2	11700001	11800000	0.788411	1.13151	1.38569	1.92641	1.9997	1.91926	1.31916	1.45316	1.32635	1.50513	1.46487	1.33079	2.02215	1.41165	1.94812
2	11800001	11900000	1.16998	1.53461	1.06981	2.34002	2.2936	2.19666	1.37408	1.41542	1.36181	1.2399	1.22393	1.29385	2.25773	1.32078	2.27597
2	11900001	12000000	1.46617	1.9872	2.05476	2.39902	2.47041	1.87509	1.81745	2.11201	2.05034	1.79904	2.06404	2.01392	2.20751	1.96403	2.23156
2	12000001	12100000	2.461	0.995594	0.375466	3.19329	3.01035	2.96743	2.44356	2.39059	2.3796	2.1908	2.2089	2.35625	3.08884	2.3204	3.05547
2	12100001	12200000	3.37058	0.637384	0.329377	3.08483	3.00819	2.88795	2.09701	2.2128	2.15076	2.14426	2.02616	2.124	2.99666	2.12529	2.99256
2	12200001	12300000	3.57597	0.724392	0.236176	3.00748	2.97973	2.86879	2.04209	2.08043	1.96711	2.01783	1.86164	2.02465	2.93974	1.99236	2.95139
2	12300001	12400000	0.931521	1.92112	1.41131	2.12638	2.28859	2.54377	2.14491	2.12227	1.92346	2.08473	2.21558	2.24049	2.334	2.09588	2.31328
2	12400001	12500000	0.924251	1.63701	1.98014	3.5782	3.82785	3.68127	3.79003	3.81015	3.61812	3.83503	3.62442	3.74917	3.64567	3.73435	3.69436
2	12500001	12600000	0.942582	3.73212	0.817801	4.60987	4.81686	4.3865	4.04666	4.23325	4.27984	3.96679	4.06748	4.16993	4.52302	4.11711	4.60105
2	12600001	12700000	0.863732	3.48455	1.60935	3.88381	3.82869	3.85793	3.91251	3.97043	4.00676	3.57508	3.83586	3.87142	3.86982	3.85697	3.85675
2	12700001	12800000	0.981098	2.13354	1.54083	3.39446	3.51875	3.49881	3.60727	3.52388	3.40476	3.41852	3.71568	3.67076	3.46639	3.5321	3.47024
2	12800001	12900000	0.940754	1.63432	1.51977	2.08739	2.017	1.9477	2.38956	2.21189	2.08324	2.17232	2.26182	2.2209	1.96532	2.22147	2.01656
2	12900001	13000000	0.966427	2.23178	1.66917	2.67904	2.72147	2.66195	4.2101	4.49027	4.24709	4.29021	4.03059	4.4228	2.69732	4.2511	2.68737
2	13000001	13100000	0.942589	2.34534	1.0423	1.87637	1.88622	2.05276	2.67391	2.70151	2.91385	2.78835	2.78467	2.74426	1.96045	2.7712	1.93679
2	13100001	13200000	1.01227	1.96322	1.0228	1.38674	1.41078	1.58164	1.85131	1.98996	2.22276	2.0649	1.98189	2.06833	1.45137	2.01855	1.4572
2	13200001	13300000	0.898577	1.66211	1.65931	4.93689	4.65623	5.04617	6.50178	6.99716	7.2951	6.40357	6.66475	6.76409	4.70001	6.76454	4.87697
2	13300001	13400000	0.95726	1.87516	1.90664	5.36367	5.45125	5.64478	7.22891	7.41905	7.32249	7.0993	7.28017	7.18037	5.45045	7.26921	5.48532
2	13400001	13500000	0.762865	1.33266	2.22558	3.27271	3.25068	3.17171	4.04043	3.97079	4.04847	3.90477	3.96254	3.90972	3.20841	3.98504	3.23141
2	13500001	13600000	1.88885	1.98545	1.86882	3.95886	3.88261	3.91301	4.84661	4.70479	4.6152	4.9074	4.83163	4.8263	3.93418	4.77995	3.91804
2	13600001	13700000	2.04838	1.86877	1.95355	4.31371	4.36338	4.31247	5.03817	4.84045	4.88652	5.13333	5.18222	5.02427	4.35165	5.01435	4.32979
2	13700001	13800000	1.94935	1.98576	2.06233	4.18699	4.24563	4.27107	5.19931	5.01299	4.77702	5.22144	5.24375	5.14129	4.19809	5.08776	4.23442
2	13800001	13900000	1.96953	1.98623	2.06402	4.1541	4.11778	4.25308	5.15445	4.98824	4.88225	5.26649	5.26318	5.14591	4.1369	5.10862	4.17459
2	13900001	14000000	1.98971	2.12423	1.95173	4.10479	4.07414	4.25395	5.08571	4.81291	4.83749	4.96739	5.10323	4.93048	4.14662	4.95987	4.14355
2	14000001	14100000	1.94386	2.03401	2.01307	4.0557	4.06286	4.20787	4.96913	4.91509	4.7794	5.02857	4.96698	4.87214	4.08909	4.93111	4.10822
2	14100001	14200000	2.04105	1.99259	1.89267	3.83074	3.98328	4.09539	4.86992	4.77172	4.76473	4.94922	5.01717	4.91683	3.96851	4.87356	3.96832
2	14200001	14300000	2.51968	0.725989	0.349127	1.6113	1.6722	1.74452	1.55231	1.60089	1.57549	1.56962	1.57374	1.5989	1.67866	1.57433	1.67512
2	14300001	14400000	2.36197	0.657955	0.0959465	0.561553	0.477074	0.585412	0.911833	0.889637	0.840227	0.894669	0.862302	0.884457	0.535914	0.879365	0.539278
2	14400001	14500000	1.9732	2.03398	2.08246	1.93381	1.93546	1.96047	4.35367	4.32358	4.14692	4.69637	4.69415	4.39626	1.97649	4.4376	1.94321
2	14500001	14600000	2.00988	2.00997	2.07605	1.98025	1.99633	2.03059	4.73889	4.64908	4.67082	4.87249	4.90358	4.80459	2.02062	4.76585	2.00228
2	14600001	14700000	1.85767	2.02143	1.98138	2.08256	2.10096	2.09239	5.09378	5.03517	4.97502	5.12646	5.32537	5.12689	2.09327	5.10979	2.09196
2	14700001	14800000	1.93652	2.06946	1.76637	1.91327	1.96946	1.95344	4.53421	4.39753	4.33562	4.64712	4.58072	4.58503	1.97489	4.49754	1.94524
2	14800001	14900000	1.97137	1.96373	1.99051	1.96596	2.03949	1.91611	4.87167	4.71432	4.65055	4.85975	4.82136	4.85616	1.96893	4.78274	1.97321
2	14900001	15000000	2.06489	2.07454	1.886	1.90206	1.89461	1.93378	5.00363	4.94518	5.14812	4.75345	4.97682	4.99799	1.91328	4.96381	1.91008
2	15000001	15100000	2.09057	1.99573	1.89794	1.92997	1.9469	1.9497	4.37447	4.3436	4.42494	4.20505	4.48413	4.42253	1.93406	4.36542	1.94217
2	15100001	15200000	0.810553	2.00818	1.0759	4.05922	3.86134	4.05987	5.52215	5.30213	5.27388	5.09912	4.93599	5.27768	3.92376	5.2229	3.99237
2	15200001	15300000	0.891242	2.17627	1.78328	2.4132	2.26804	2.55277	2.7885	2.66842	2.80173	2.7271	2.49767	2.83013	2.20318	2.69437	2.40853
2	15300001	15400000	0.935254	2.10125	2.02858	2.4718	2.34245	2.46315	2.42269	2.36079	2.61916	2.30315	2.3931	2.35412	2.38704	2.41746	2.42507
2	15400001	15500000	0.98842	1.55823	2.39124	5.50888	5.33906	5.95554	6.65119	6.72916	6.44435	6.23716	6.29296	6.47186	5.59305	6.46809	5.59521
2	15500001	15600000	0.990269	1.68034	2.82754	5.95127	5.90868	6.09887	6.95795	6.7836	6.93138	6.72721	6.96465	6.90779	5.95401	6.87225	5.98572
2	15600001	15700000	0.95726	1.06236	2.46262	2.35492	2.18388	2.68747	2.99055	2.85558	2.99693	3.09338	3.02817	3.07164	2.46993	2.9919	2.39984
2	15700001	15800000	0.942589	2.34188	2.5225	6.10104	6.03854	5.94744	6.38179	6.22196	6.11418	6.17991	6.11109	6.12375	6.03367	6.201	6.02868
2	15800001	15900000	0.876571	1.62315	1.88306	3.70122	3.74363	3.83121	3.85076	3.88359	3.66618	3.8147	3.56717	3.7684	3.72608	3.75453	3.7583
2	15900001	16000000	0.898547	1.01577	1.7808	1.95688	1.93493	2.06654	1.95662	1.90849	2.02886	1.87153	1.81622	1.90412	1.96532	1.91497	1.98529
2	16000001	16100000	0.865568	1.02793	1.87949	3.35041	3.40061	3.33129	3.50388	3.30771	3.44953	3.37408	3.40872	3.55885	3.27262	3.40813	3.36065
2	16100001	16200000	0.948089	0.545636	2.50109	3.25416	3.18493	3.27862	2.98737	3.04304	3.02881	3.03735	3.24735	3.18663	3.32404	3.06746	3.23899
2	16200001	16300000	0.949924	1.44444	1.75719	4.06465	4.09232	3.93402	4.15484	4.12467	4.29638	3.98764	4.12788	4.19814	4.00658	4.13711	4.02973
2	16300001	16400000	1.98787	2.08374	2.02414	4.06958	4.05457	4.1232	4.06319	3.94768	4.02064	4.1092	4.07722	4.09363	4.07559	4.0432	4.08234
2	16400001	16500000	2.00621	1.99848	1.9109	3.84161	3.80493	3.86219	3.86698	3.84036	3.76117	3.91485	4.00758	3.81411	3.84687	3.87733	3.83617
2	16500001	16600000	1.90718	1.93964	2.16036	3.60504	3.54873	3.5908	3.7956	3.65743	3.56991	3.85404	3.74201	3.69605	3.5625	3.72244	3.58145
2	16600001	16700000	2.00988	1.99807	2.05108	3.9245	3.92412	3.94166	4.20806	4.05874	4.05438	4.48407	4.41502	4.19006	3.92824	4.24034	3.93009
2	16700001	16800000	1.89617	1.97403	1.99725	3.85398	3.98954	3.92526	3.99047	3.83624	3.84177	4.05279	4.04619	3.96189	3.93646	3.95232	3.92254
2	16800001	16900000	1.35703	1.89031	1.83412	3.72199	3.58157	3.74143	3.65634	3.6559	3.77069	3.68224	3.83268	3.78417	3.72027	3.71891	3.68097
2	16900001	17000000	2.02455	1.98994	1.97965	4.098	4.01723	3.95488	3.91667	3.94486	3.93549	3.92163	4.24585	4.01198	4.02697	3.99095	4.02294
2	17000001	17100000	1.96768	2.12813	1.93629	3.91442	3.79856	4.12215	3.80616	3.93728	3.98068	3.76854	3.96672	3.88611	3.97156	3.89089	3.94279
2	17100001	17200000	1.98787	2.02296	1.87171	3.88277	3.85464	4.0312	3.74506	3.83519	4.02354	3.74262	3.91844	3.81828	3.92715	3.85149	3.92211
2	17200001	17300000	2.02821	2.06967	1.91346	3.83278	3.8595	4.1559	3.82168	3.80986	4.02273	3.80931	3.98772	3.87067	3.97932	3.88912	3.94672
2	17300001	17400000	1.99704	1.94679	1.89444	3.71594	3.80057	3.78815	3.68122	3.72164	3.75236	3.57714	3.78986	3.69811	3.72808	3.70372	3.76803
2	17400001	17500000	2.05206	2.02081	1.91061	4.06326	4.11694	4.25388	4.20365	4.09941	4.14438	4.19213	4.20301	4.13471	4.13106	4.16832	4.14392
2	17500001	17600000	1.86498	1.86149	1.87372	3.61638	3.65773	3.76224	3.67803	3.50263	3.41005	3.5501	3.55619	3.48261	3.70692	3.53833	3.67828
2	17600001	17700000	1.86867	1.91834	2.093	4.19596	4.23199	4.26809	4.28682	4.12543	3.99022	4.09891	4.16377	4.13583	4.22741	4.13191	4.23191
2	17700001	17800000	1.98787	1.96701	2.0542	4.09112	4.09383	4.25873	3.87732	3.76735	3.6508	3.9775	3.88599	3.85606	4.13161	3.83013	4.14716
2	17800001	17900000	1.9512	0.76145	0.708891	2.94407	2.91619	2.8146	2.61099	2.48336	2.4671	2.58989	2.43362	2.48689	2.81604	2.51601	2.89108
2	17900001	18000000	1.94753	1.87711	1.93752	3.91501	3.93714	4.04644	4.00508	3.97193	3.75134	3.97046	3.98805	3.95071	4.05696	3.93623	3.96578
2	18000001	18100000	2.04105	1.94845	2.03359	4.31292	4.25882	4.35176	4.17945	4.16813	4.1425	4.40434	4.42554	4.20423	4.26794	4.2622	4.30767
2	18100001	18200000	1.91819	1.98944	1.99587	5.61985	5.58398	5.79357	4.01053	4.12746	4.07659	4.24578	4.23611	4.11131	5.86327	4.13829	5.66506
2	18200001	18300000	2.03555	2.03426	2.1594	4.25597	4.32056	4.32854	3.14254	4.11235	3.84997	4.13075	4.04373	3.848	4.32302	3.83644	4.30157
2	18300001	18400000	2.02638	1.98992	2.12539	3.49674	3.63523	3.64926	1.40058	2.42099	2.40312	2.51898	2.40126	2.18356	3.61391	2.18046	3.59308
2	18400001	18500000	2.03005	1.94889	2.03697	2.44062	2.48097	2.29531	1.17826	2.16889	2.0798	2.13068	2.17302	1.945	2.44976	1.89765	2.4043
2	18500001	18600000	1.98054	2.03222	2.01129	2.13944	2.06086	2.15342	2.10655	2.98586	3.01729	3.152	3.05777	2.87827	2.14246	2.83433	2.11751
2	18600001	18700000	1.87784	2.06744	1.99565	2.44081	2.45598	2.40755	2.53394	3.95802	3.94863	4.26421	4.17102	3.97168	2.45554	3.71159	2.4347
2	18700001	18800000	2.00621	1.99848	2.08607	3.24932	3.09784	2.83609	4.2182	4.77165	4.77798	4.89112	4.84706	4.73577	3.06919	4.69446	3.05626
2	18800001	18900000	1.9732	2.07567	2.11139	4.20326	4.25102	4.27909	3.8557	3.68639	3.68686	3.78056	3.69327	3.7703	4.2515	3.73995	4.24434
2	18900001	19000000	1.90351	2.01044	2.16607	4.78129	4.76783	4.63609	3.87155	3.75258	3.62403	3.69292	3.60013	3.67621	4.74028	3.70697	4.72795
2	19000001	19100000	1.97687	2.11309	2.09158	3.79168	3.79534	3.65847	3.87275	3.91526	3.91971	3.84632	3.90257	3.91007	3.78162	3.89122	3.74795
2	19100001	19200000	2.04288	1.9394	1.90882	1.42911	1.42745	1.57172	3.06878	3.05465	3.05554	3.08503	3.2026	3.13505	1.45376	3.09282	1.47458
2	19200001	19300000	1.91264	1.9392	1.99293	3.84286	3.93186	4.05015	3.83463	3.88411	3.92444	3.84943	3.74822	3.92646	4.00493	3.84771	3.94071
2	19300001	19400000	2.06489	2.10707	2.14613	3.6204	3.50426	3.66841	3.66932	3.70639	3.85145	3.77742	3.79746	3.75648	3.6747	3.75984	3.59703
2	19400001	19500000	1.74947	2.16263	2.16083	4.79414	4.85088	4.69403	3.59851	3.77442	3.51835	3.47606	3.54937	3.64228	4.77292	3.58187	4.77924
2	19500001	19600000	1.89251	2.36983	2.2641	4.78494	4.79782	4.69027	4.07029	4.08256	3.94817	4.07206	4.16187	4.05949	4.71108	4.06641	4.75743
2	19600001	19700000	1.81725	2.1852	2.11143	4.84193	4.94167	4.83341	3.71809	3.84848	3.62812	3.73673	3.84397	3.81283	4.846	3.75416	4.87209
2	19700001	19800000	1.80449	2.16844	2.0494	5.00874	4.97242	5.19826	3.5793	3.77673	3.72645	3.5515	3.56418	3.62818	5.04285	3.63845	5.05885
2	19800001	19900000	2.04289	2.00635	1.93579	4.81696	4.9799	5.16142	3.77136	3.80727	3.93223	3.89913	4.30908	3.97129	4.92197	3.93931	4.98411
2	19900001	20000000	1.88151	2.13846	1.84207	4.50995	4.51287	4.93172	3.94874	3.93392	3.94612	3.99788	4.02186	3.93739	4.7356	3.96956	4.64737
2	20000001	20100000	0.795671	1.98825	0.110897	3.07843	3.11732	3.12855	3.28904	3.3739	2.90485	2.99155	3.04347	3.04238	3.07759	3.11543	3.10803
2	20100001	20200000	0.898577	2.21831	0.347747	3.75573	3.73319	4.0429	3.97556	3.92169	3.99299	4.12084	3.96447	4.08892	3.87825	3.99455	3.8414
2	20200001	20300000	0.942589	2.20955	0.501213	4.16953	4.10725	4.25043	4.34605	4.24784	4.33454	4.15084	4.12788	4.2474	4.14017	4.24047	4.17533
2	20300001	20400000	0.97193	2.32219	0.466759	4.02006	3.99977	4.11957	3.93507	4.2608	4.08312	4.12828	4.81614	4.1648	4.09034	4.23429	4.04613
2	20400001	20500000	0.944407	2.09209	0.425262	4.04868	3.975	3.83453	3.76621	3.96339	3.64454	3.78706	5.64904	4.15779	3.98875	4.10372	3.95173
2	20500001	20600000	0.861901	3.66054	1.65931	3.7193	3.85972	3.87799	3.82278	3.77394	3.68819	3.55621	5.36329	4.1064	3.77413	3.99283	3.81834
2	20600001	20700000	0.949924	3.4509	1.7218	3.80549	3.80771	3.7477	3.70629	3.86511	3.67814	3.6526	3.60767	3.70191	3.74329	3.70093	3.78687
2	20700001	20800000	1.07462	3.82234	3.13548	4.03431	3.93578	3.9919	3.79867	3.9466	3.864	4.05619	4.12575	3.92467	3.95297	3.95642	3.98712
2	20800001	20900000	0.733532	2.61815	2.53308	3.92551	3.83214	3.90448	3.42543	3.68489	3.65123	3.35101	3.16054	3.46869	3.9929	3.44908	3.88717
2	20900001	21000000	0.766541	2.0963	3.21159	3.53063	3.28774	3.5012	4.40596	4.28178	4.13203	3.98165	3.70718	3.99687	3.52035	4.09437	3.43813
2	21000001	21100000	0.594059	0.268523	0.141571	1.32762	1.21038	1.44294	3.69907	3.43598	3.4581	3.26573	2.94309	3.40894	1.35781	3.35083	1.32358
2	21100001	21200000	0.537059	0.272812	1.50545	1.11939	0.961601	0.914952	1.01473	0.77971	0.917394	0.940302	0.775	0.883785	1.00507	0.880404	0.994928
2	21200001	21300000	0.915065	1.88859	3.54469	3.9358	3.94122	4.03271	4.11162	3.99077	4.15961	4.16618	4.26827	4.21632	3.95833	4.1383	3.96966
2	21300001	21400000	0.89491	2.07298	3.72777	4.36991	4.05405	4.21545	4.93295	5.00901	4.94182	4.94731	4.77384	4.93453	4.18312	4.92036	4.21116
2	21400001	21500000	1.00861	1.98287	3.41082	4.06305	3.83086	4.05095	3.97297	4.00603	4.04836	4.0242	4.0813	4.01482	3.92418	4.0264	3.98017
2	21500001	21600000	0.861901	1.3268	2.98624	4.41872	4.09874	4.47985	4.14754	4.01359	4.03196	4.05906	4.05376	4.13143	4.3942	4.06092	4.32916
2	21600001	21700000	0.946257	0.276672	2.19312	4.07117	4.07025	4.26822	3.97426	4.04839	4.1243	4.03526	4.01828	4.10954	4.14774	4.0398	4.13551
2	21700001	21800000	0.975598	0.304999	2.00553	4.09107	3.99846	4.21296	3.9521	3.99098	3.91548	4.03575	3.95594	3.91885	4.07958	3.96984	4.09989
2	21800001	21900000	0.740868	1.14509	1.34004	2.74551	2.85398	2.60276	2.03038	1.87344	1.8345	2.01983	1.90777	1.95756	2.72587	1.93159	2.73214
2	21900001	22000000	1.8485	2.07467	2.13562	4.09337	3.87777	3.98373	3.66372	3.46352	3.59406	3.64438	3.87944	3.60498	4.10996	3.64656	3.98399
2	22000001	22100000	1.96952	2.01752	2.12717	4.17134	4.21649	4.09716	3.175	3.15534	3.06567	3.21506	3.16874	3.1137	4.17046	3.15557	4.16137
2	22100001	22200000	2.07587	2.02575	2.08964	3.93553	4.07645	4.0554	3.95397	4.00656	3.97463	4.20781	4.28115	4.07063	4.00672	4.08267	4.02198
2	22200001	22300000	2.20426	2.03131	1.9356	3.93894	4.05378	3.9919	3.99005	3.90846	3.92306	4.14406	4.12484	4.07292	4.00463	4.01688	3.99459
2	22300001	22400000	2.14008	1.95544	1.99451	4.01179	4.03888	4.00307	4.00693	3.93352	3.86146	4.17932	3.26654	3.89174	4.01607	3.83626	4.01789
2	22400001	22500000	2.07956	1.96748	2.03533	3.94342	3.99952	3.98824	4.03827	3.93706	3.98404	4.10995	3.10076	3.80035	4.00526	3.81416	3.97699
2	22500001	22600000	1.9622	1.99836	2.02385	4.1407	4.14909	4.06248	4.20383	3.96735	3.8633	4.08863	3.16838	3.86663	4.11758	3.83976	4.11724
2	22600001	22700000	1.92919	2.02233	2.04692	4.07846	4.17779	4.20843	4.10675	3.90227	3.83429	4.22591	3.19199	3.86314	4.10679	3.83439	4.15452
2	22700001	22800000	1.91452	1.92189	1.88835	3.82672	3.84582	3.8778	3.89832	3.73121	3.69739	3.76948	2.81068	3.56654	3.82585	3.55748	3.85005
2	22800001	22900000	1.93286	1.95661	1.92002	4.0605	4.0858	3.94621	4.18336	4.09365	3.96338	4.0846	3.10717	3.91671	4.0467	3.86405	4.03038
2	22900001	23000000	2.02822	2.01652	1.81581	3.85466	3.89975	3.84159	3.87479	3.78188	3.85867	3.88081	3.05642	3.70712	3.93082	3.67541	3.86526
2	23000001	23100000	1.94386	2.04288	1.96723	4.04717	4.03729	4.06669	4.09396	3.97565	3.93238	4.0324	3.04438	3.82017	4.03965	3.79362	4.05036
2	23100001	23200000	1.97687	1.93756	1.85909	3.8022	3.77949	3.85513	4.50873	4.39504	4.53068	4.67151	3.54879	4.36969	3.80568	4.31066	3.81214
2	23200001	23300000	1.85217	1.89741	1.8882	3.95337	3.88816	3.86507	4.97487	4.78747	4.76067	5.03945	4.12738	4.71256	3.90266	4.72631	3.90202
2	23300001	23400000	0.872896	1.57902	1.89319	3.41188	3.07333	3.13305	4.02254	4.04384	4.012	4.09161	3.32873	3.89959	3.3643	3.88835	3.20275
2	23400001	23500000	0.652844	1.96745	1.73536	3.47262	3.19368	3.22394	4.17532	4.34827	4.23053	4.35761	3.59032	4.13938	3.20574	4.13006	3.29442
2	23500001	23600000	0.777544	2.56274	1.83916	4.56243	4.27014	4.83609	5.08436	4.7949	4.94519	4.58643	3.46212	4.63591	4.49034	4.53318	4.55035
2	23600001	23700000	0.858233	1.8088	2.21309	4.3495	3.98962	4.20034	5.57547	5.46286	5.43351	5.3948	4.49094	5.26171	4.28876	5.25556	4.1772
2	23700001	23800000	0.869236	1.6411	2.04286	3.72569	3.34593	3.37571	4.71019	4.03997	4.06611	3.96424	3.44434	3.92589	3.45827	4.02506	3.47827
2	23800001	23900000	0.942589	1.91826	1.64763	1.90119	1.91366	1.93398	2.54892	2.65167	2.48051	2.40221	2.5078	2.42667	1.94526	2.51689	1.91623
2	23900001	24000000	0.937086	1.92907	1.52946	3.16597	3.3645	3.24396	4.72119	4.57877	4.33878	4.48251	4.581	4.48783	3.24366	4.53868	3.25712
2	24000001	24100000	0.960927	2.36567	1.87392	4.93628	4.89349	5.04478	6.55747	6.17963	6.09467	6.59717	6.35613	6.59004	4.97935	6.35389	4.95777
2	24100001	24200000	0.953592	2.36156	3.24258	3.8313	3.94833	4.09685	6.45135	6.17465	6.10054	6.33161	5.97232	6.19196	4.00292	6.2038	3.95734
2	24200001	24300000	1.02328	1.63684	2.22238	3.43856	3.29594	3.08503	6.26156	6.20701	5.81559	6.00137	5.71442	6.2131	3.33973	5.9962	3.26993
2	24300001	24400000	0.938921	1.55074	2.71175	1.28621	1.62447	1.52749	2.09168	2.13107	2.03712	2.02933	2.15519	2.13248	1.50276	2.08828	1.47232
2	24400001	24500000	0.883907	1.84588	1.70254	3.91925	3.6986	3.56648	4.5035	4.45447	4.44681	4.67256	3.46056	4.44311	3.74758	4.2837	3.72529
2	24500001	24600000	0.836227	1.41455	0.933723	2.12484	2.19493	1.99454	2.46198	2.43877	2.28298	2.2299	1.89712	2.19591	2.22175	2.25252	2.10312
2	24600001	24700000	0.663837	1.74148	2.08197	3.74003	3.79219	3.87023	5.08172	4.97314	5.30093	4.81613	3.98014	4.80542	3.87586	4.80749	3.80044
2	24700001	24800000	0.839895	1.31096	2.10978	2.99086	3.11793	3.03416	3.38402	3.31958	3.18064	3.24706	2.16421	3.11666	2.97279	3.0197	3.04719
2	24800001	24900000	0.880239	1.93405	1.39825	3.3814	3.54823	3.568	4.01306	3.95045	3.97136	4.07184	3.15744	3.81976	3.54188	3.81625	3.4982
2	24900001	25000000	0.852729	2.06894	1.81652	3.93681	3.89461	3.88888	4.68838	4.70339	4.77476	5.12421	3.96964	4.71057	3.96125	4.6361	3.90671
2	25000001	25100000	0.979266	1.78984	2.28763	5.18875	5.34219	5.30952	6.40904	6.36103	6.27374	6.59639	4.7185	6.03691	5.24956	6.02825	5.27974
2	25100001	25200000	0.922415	1.73068	2.0212	4.37868	4.39126	4.29327	4.78116	4.69875	4.57605	4.48299	4.61588	4.58909	4.30443	4.62984	4.35418
2	25200001	25300000	0.935254	1.22739	1.58112	3.64812	3.79511	3.78848	4.24442	4.3195	3.82174	4.21064	3.96629	4.10241	3.66873	4.10818	3.74328
2	25300001	25400000	0.883907	1.4684	1.01804	3.19318	3.30111	3.18297	2.90882	3.0145	2.7485	2.8037	2.76879	2.86905	3.31562	2.84714	3.22532
2	25400001	25500000	0.953592	1.43301	1.17639	2.25224	2.27151	2.17374	2.6297	2.85869	2.58915	2.73506	2.85623	2.77738	2.36369	2.73148	2.23209
2	25500001	25600000	0.931586	2.80246	0.33775	4.57981	4.72032	4.61706	6.00518	5.52596	5.83341	5.40642	6.12922	5.81379	4.61224	5.77344	4.63869
2	25600001	25700000	1.86316	2.05806	1.95393	4.04843	4.1908	4.22111	6.06511	6.23297	6.62105	5.68561	6.21559	6.09069	4.12909	6.15664	4.15276
2	25700001	25800000	2.03371	1.99122	1.86006	3.53531	3.577	3.65722	5.47808	5.63913	5.73561	5.44739	5.78508	5.59013	3.64127	5.61544	3.58948
2	25800001	25900000	1.72304	2.10181	1.69659	3.38759	3.174	3.65746	4.9562	5.21176	4.99404	4.85894	4.82167	5.0594	3.39148	4.96666	3.40063
2	25900001	26000000	1.97503	2.03908	1.89428	2.87116	2.84535	2.95705	5.56753	5.6224	5.96959	5.48855	5.82039	5.66715	2.90126	5.69099	2.89079
2	26000001	26100000	2.01721	2.07726	1.90302	2.88744	2.93759	3.0586	5.53908	5.69696	5.81847	5.66996	5.884	5.65561	2.95244	5.72043	2.96035
2	26100001	26200000	1.99337	2.05057	1.90768	2.85738	2.93038	2.93108	4.343	4.46942	4.64258	4.23477	4.51235	4.4889	2.8993	4.4382	2.90607
2	26200001	26300000	2.07773	1.99376	1.87528	2.86533	2.87971	2.92453	4.5413	4.66957	4.88396	4.5185	4.82168	4.73859	2.91383	4.68473	2.88975
2	26300001	26400000	2.0814	2.0042	1.923	2.92276	2.95906	2.96501	4.62397	4.70595	4.73106	4.61263	4.80858	4.7467	2.92994	4.69588	2.94889
2	26400001	26500000	1.82462	1.95492	1.95573	3.00356	3.06818	2.83348	4.92276	4.83689	4.84677	5.02028	4.97268	4.92819	3.03055	4.91937	2.96674
2	26500001	26600000	1.93469	2.01182	2.02057	3.11124	3.15379	3.0164	4.97561	4.94602	4.84244	5.10309	5.13053	5.01718	3.10425	4.99842	3.09327
2	26600001	26700000	1.98604	1.99305	1.96945	3.67468	3.66187	3.8076	4.86657	4.64799	4.71118	4.8214	4.79124	4.73904	3.71581	4.76703	3.71413
2	26700001	26800000	2.04656	2.09721	1.86498	4.13429	4.02446	4.14366	4.95244	4.94906	5.0197	4.98629	5.00001	5.00423	4.01802	4.98143	4.10044
2	26800001	26900000	2.02088	1.9365	1.83764	3.7573	3.75598	3.79741	4.51197	4.63889	4.71452	4.61724	4.82353	4.73425	3.82609	4.66008	3.77018
2	26900001	27000000	2.02088	1.88569	1.8601	3.76224	3.73541	3.69039	4.5266	4.58969	4.60188	4.61359	4.66338	4.58563	3.72433	4.59882	3.72923
2	27000001	27100000	1.98054	2.01656	1.93529	3.41344	3.46631	3.52056	4.55236	4.74054	4.92121	4.57224	4.75286	4.70497	3.53168	4.70591	3.4665
2	27100001	27200000	1.94386	2.06186	1.91363	3.69697	3.70598	3.775	4.47977	4.78034	4.78158	4.55716	4.77188	4.69021	3.73787	4.67233	3.72582
2	27200001	27300000	2.04105	2.00474	1.80024	2.7998	2.89602	2.95757	4.01059	4.04313	4.28138	3.84608	4.09285	4.05637	2.8998	4.05238	2.88373
2	27300001	27400000	1.19197	1.51679	1.14956	2.75007	2.5856	2.73603	2.87016	2.93727	3.26181	2.85658	2.97304	2.99724	2.69292	2.97626	2.68952
2	27400001	27500000	0.911368	2.04839	1.94243	3.94064	3.7704	3.82728	4.85322	4.74276	5.04767	4.68488	4.82395	4.87902	3.91617	4.82893	3.84546
2	27500001	27600000	1.8485	1.62425	1.79335	3.11384	3.19823	3.20116	3.86052	3.7734	3.94244	3.67272	3.62026	3.68929	3.19876	3.77202	3.17082
2	27600001	27700000	2.03922	2.08502	1.88836	3.68831	3.69732	3.83575	4.66958	4.85215	4.90956	4.54345	4.8892	4.75946	3.73094	4.77063	3.73986
2	27700001	27800000	2.08507	1.94394	1.80148	3.65378	3.69613	3.8129	4.69503	4.62873	4.72761	4.56083	4.66423	4.68801	3.75956	4.65493	3.72033
2	27800001	27900000	0.953592	1.64528	1.9505	2.86835	2.93252	2.56777	3.30767	3.42948	3.04846	3.48775	3.53656	3.4465	2.87699	3.35731	2.7849
2	27900001	28000000	0.990269	0.749193	1.07862	1.52339	1.26574	1.45448	1.45894	1.3207	1.30585	1.42576	1.57186	1.39048	1.4581	1.41332	1.41022
2	28000001	28100000	1.04895	0.882641	0.250836	0.58409	0.748715	0.54833	0.714413	0.689053	0.693091	0.659175	0.659245	0.683136	0.623101	0.682665	0.621269
2	28100001	28200000	0.924251	1.78427	2.17921	3.32868	3.30257	3.19467	4.32947	4.34722	4.33684	4.06756	4.32938	4.25071	3.28988	4.28071	3.27479
2	28200001	28300000	0.861901	1.63908	1.25707	2.96033	2.75396	2.70187	3.95933	3.88918	3.81631	3.60401	3.73095	4.01568	2.97296	3.79792	2.8032
2	28300001	28400000	0.938921	2.20057	0.893695	1.38662	1.43611	1.30202	1.57508	1.42424	1.36735	1.31024	1.38489	1.34438	1.36787	1.40963	1.37379
2	28400001	28500000	0.887574	1.59766	0.213112	1.93736	1.95858	1.98483	1.83103	1.95641	2.01045	1.88354	1.92071	1.936	2.02451	1.91945	1.96016
2	28500001	28600000	0.990269	1.69067	1.59725	3.5636	3.75625	3.66818	3.52603	3.6567	3.68196	3.54625	3.44859	3.6603	3.5731	3.57086	3.66183
2	28600001	28700000	0.970095	2.73939	1.4044	3.9279	3.83198	3.90486	3.8068	3.84435	3.95829	3.82603	3.82532	3.8931	3.87436	3.85178	3.88803
2	28700001	28800000	0.913248	1.95961	1.75153	3.95488	3.81473	3.85004	4.29891	4.17256	4.01443	4.15683	4.25299	4.13981	3.92629	4.178	3.87276
2	28800001	28900000	0.95726	2.10862	1.84504	4.24728	4.22068	4.43078	5.56459	5.02624	5.40268	5.66999	5.74731	5.55822	4.35664	5.47604	4.29858
2	28900001	29000000	1.00127	1.56895	1.41067	3.00873	3.07699	2.77893	3.73725	3.72687	3.84866	3.70325	3.74026	3.89267	3.00563	3.75092	2.95209
2	29000001	29100000	0.997604	1.79795	1.84193	4.12517	4.12878	4.30021	4.71668	4.66542	4.73416	4.61623	4.60335	4.77689	4.22924	4.66687	4.18393
2	29100001	29200000	0.964595	1.92196	1.65481	4.54952	4.25582	4.42834	5.19644	5.34834	5.61498	5.18852	5.035	5.23693	4.52489	5.27306	4.40957
2	29200001	29300000	0.913248	1.7529	2.0024	2.89182	3.14559	3.32853	4.78721	5.02568	4.63132	4.68426	4.85402	4.77474	3.12845	4.79452	3.1168
2	29300001	29400000	0.937086	1.77804	0.234472	2.24474	2.32991	2.23948	2.08215	2.22616	1.89793	2.0099	1.89506	2.05293	2.2089	2.0185	2.271
2	29400001	29500000	0.898577	2.23797	1.5348	7.32519	7.02914	7.24512	6.86213	6.95173	6.72448	7.07777	6.65267	6.82414	6.99348	6.85205	7.19872
2	29500001	29600000	0.982933	1.98268	2.07464	4.6063	4.68218	4.94843	4.92076	4.73324	4.79969	4.65307	4.87329	4.69434	4.85217	4.79505	4.7434
2	29600001	29700000	0.988433	0.928643	1.80457	1.51839	1.47378	1.74759	1.641	1.6704	1.80005	1.65319	1.76528	1.76547	1.64458	1.70479	1.5755
2	29700001	29800000	0.891242	1.29398	2.34953	4.57921	4.94585	4.64696	4.99397	4.99551	4.69372	5.06179	4.83562	4.79899	4.71479	4.91428	4.72136
2	29800001	29900000	1.01411	1.82671	1.71727	2.6818	2.52305	2.59933	2.58892	3.00729	2.79124	2.70272	3.14111	2.81109	2.60786	2.83919	2.60059
2	29900001	30000000	0.883907	1.78747	2.33094	2.48717	2.27926	2.2968	2.24711	2.40696	2.36358	2.35205	2.37622	2.39099	2.33258	2.34855	2.35256
2	30000001	30100000	0.916916	1.6749	1.2473	2.73841	2.62468	2.42029	2.58653	2.68011	2.36931	2.31183	2.50317	2.42667	2.51803	2.4865	2.59108
2	30100001	30200000	0.880231	1.82831	1.95431	3.92123	3.86463	3.80894	3.29355	3.21385	3.16054	3.32678	3.1742	3.12099	3.74387	3.23312	3.86466
2	30200001	30300000	0.867385	1.26623	1.51575	2.83255	2.82993	3.09486	2.19376	2.16996	2.17574	2.19197	2.06349	2.17954	2.94049	2.15842	2.91652
2	30300001	30400000	0.839895	2.38082	2.26347	4.11012	4.16159	4.07146	2.96584	2.94033	3.09625	2.72796	2.75285	2.85871	4.14516	2.89334	4.11423
2	30400001	30500000	0.968263	2.13786	1.80074	3.90181	3.70676	3.60642	3.14566	2.88931	3.26462	3.26249	2.94858	3.18274	3.7216	3.09813	3.73633
2	30500001	30600000	1.04162	1.31418	1.26406	3.83646	3.87825	3.94142	3.62741	3.63947	3.60273	3.17173	3.35165	3.48082	3.97043	3.47348	3.88514
2	30600001	30700000	2.08506	1.853	2.06941	3.8284	3.74967	3.84046	3.0419	2.97994	2.85283	2.97523	2.90602	2.92125	3.83133	2.95046	3.80596
2	30700001	30800000	1.60644	2.58538	2.50631	3.72676	3.7824	3.76197	2.64034	2.73966	2.62995	2.56173	2.64091	2.65296	3.79781	2.64191	3.75698
2	30800001	30900000	2.01538	2.01947	1.95643	3.80856	3.84947	3.89136	2.85837	2.95104	2.84948	2.98524	2.99637	2.92416	3.87198	2.92743	3.84965
2	30900001	31000000	2.02269	2.03806	1.80344	3.59827	3.6027	3.63372	2.77963	2.89611	2.84739	2.76325	2.82167	2.84977	3.65553	2.82121	3.61153
2	31000001	31100000	1.98237	2.04058	1.83107	3.54319	3.64836	3.68494	2.64419	2.7876	2.87614	2.64766	2.77121	2.74755	3.68541	2.74393	3.62499
2	31100001	31200000	2.02638	2.02166	1.84843	3.74692	3.72011	3.896	2.70988	2.94825	2.92295	2.69042	2.82056	2.81041	3.8084	2.81643	3.78689
2	31200001	31300000	2.04105	2.05695	1.94214	3.85543	3.789	4.01765	2.72695	2.91231	2.94157	2.71386	2.82857	2.85467	3.86022	2.82312	3.88618
2	31300001	31400000	2.10523	1.92832	1.93799	3.93142	4.04117	4.12694	2.94322	3.06333	3.14844	2.87648	3.13523	3.03486	4.02492	3.03144	4.03238
2	31400001	31500000	2.02638	2.11043	1.92943	3.86829	3.90055	4.06225	2.9157	3.02367	3.09582	2.93784	2.93452	2.99823	3.93479	2.98074	3.94279
2	31500001	31600000	1.94203	2.0121	1.93403	3.93624	3.93258	4.04597	3.02922	3.07162	3.09481	2.88619	3.04435	3.00636	4.00112	3.02434	3.97125
2	31600001	31700000	2.09056	2.05319	1.89878	3.8741	3.92813	3.90921	2.95741	2.96496	2.89978	2.99673	3.033	2.95606	3.88767	2.97004	3.90375
2	31700001	31800000	1.94753	1.98415	2.06498	4.20019	4.27012	4.25644	3.0982	3.09705	2.9655	3.0818	3.14813	3.0916	4.22419	3.07753	4.24215
2	31800001	31900000	1.93285	1.95991	2.00878	5.11004	5.14646	5.22701	3.13146	3.09754	3.06905	3.25615	3.26683	3.15909	5.15765	3.16315	5.16094
2	31900001	32000000	1.93102	2.00201	1.95818	4.92029	4.93677	5.04359	3.1298	3.16948	3.07459	3.19011	3.08286	3.08494	5.02638	3.12903	4.96658
2	32000001	32100000	1.92185	1.96567	2.04089	4.26396	4.34334	4.37627	3.16732	3.10485	3.09017	3.13232	3.13131	3.14419	4.31011	3.12508	4.3276
2	32100001	32200000	1.9512	2.02382	2.06074	4.03108	4.10444	4.18393	3.09349	3.11067	3.09466	3.03202	3.13853	3.10593	4.15763	3.09367	4.10601
2	32200001	32300000	0.97743	1.66358	2.22557	3.76936	3.72817	4.08495	2.77846	2.81465	2.66988	2.5429	2.66578	2.68531	3.86404	2.69262	3.85759
2	32300001	32400000	0.938921	1.78549	1.60551	2.89653	2.94485	3.07181	2.07223	2.04396	2.19649	1.99576	2.07699	2.11603	3.07512	2.07604	2.97015
2	32400001	32500000	0.931586	2.30192	2.73158	4.36702	4.4391	4.28925	3.28141	3.44585	3.45886	3.1666	3.4002	3.35618	4.38822	3.34871	4.36469
2	32500001	32600000	0.861893	2.13661	1.3427	3.32382	3.05376	3.08946	2.58128	2.37751	2.25569	2.14268	2.18887	2.36908	3.16652	2.304	3.15344
2	32600001	32700000	0.891242	1.863	2.26363	5.03766	5.03904	5.11756	4.70938	4.661	5.00693	5.08687	4.40679	4.74424	5.08171	4.7678	5.06461
2	32700001	32800000	0.887574	1.83227	1.4342	4.52378	4.38023	4.80539	4.31333	4.33452	4.11759	4.26453	4.21884	4.31947	4.51172	4.24905	4.56642
2	32800001	32900000	0.898577	1.97011	1.45519	5.56712	5.51476	5.81794	5.51278	5.32101	5.45145	5.57078	5.58248	5.42449	5.59512	5.48686	5.63173
2	32900001	33000000	1.31846	2.35557	1.12677	5.27451	5.55629	5.21165	5.69432	5.45523	5.23017	5.75288	4.36825	5.23441	5.38049	5.27464	5.34541
2	33000001	33100000	1.86314	2.02185	1.90338	3.59212	3.75507	3.65377	2.37999	2.49739	2.25711	2.38174	2.31311	2.44692	3.79512	2.36451	3.66637
2	33100001	33200000	1.9622	1.99616	1.99739	4.00773	4.00049	4.06694	3.95395	3.89658	3.84599	4.02989	3.15186	3.72897	4.03414	3.76112	4.02494
2	33200001	33300000	1.99521	2.01767	1.93964	4.04178	4.16346	4.20903	3.10735	3.12148	3.18675	3.0548	3.25806	3.12865	4.12768	3.14491	4.13749
2	33300001	33400000	1.96217	1.98065	1.97668	4.05267	3.98753	4.09339	2.93098	2.91972	2.83482	2.89449	2.90891	2.92168	4.09857	2.89759	4.04429
2	33400001	33500000	2.05206	2.04225	1.93589	4.03545	4.04814	4.15606	3.07604	3.08108	3.12082	2.94392	3.10008	3.0788	4.05959	3.06374	4.07953
2	33500001	33600000	1.85214	1.99506	1.98036	3.56403	3.558	3.5925	2.74762	2.79528	2.79971	2.70088	2.46636	2.71232	3.65189	2.69905	3.57148
2	33600001	33700000	2.03188	2.00638	1.88651	3.88984	3.91341	4.11895	3.87837	3.85515	3.92246	3.69784	3.82377	3.86661	3.94793	3.83476	3.97275
2	33700001	33800000	2.03188	1.96417	1.92705	3.95461	3.95792	4.16414	3.09525	2.95944	3.09121	2.97936	3.02179	3.04166	4.07634	3.0289	4.02438
2	33800001	33900000	1.92185	2.01454	2.04334	4.0111	4.03183	4.15443	3.02293	2.94454	2.81832	2.95896	2.8994	2.953	4.10015	2.92804	4.0653
2	33900001	34000000	2.01171	2.00145	1.99449	3.97871	4.03704	4.10823	3.08431	2.96356	2.99852	3.10844	3.17357	3.09483	4.12458	3.06474	4.04098
2	34000001	34100000	1.88883	1.86023	2.00773	3.85806	3.70749	3.88764	2.2195	2.25833	2.11187	2.25246	2.27389	2.20279	3.91932	2.22243	3.81691
2	34100001	34200000	1.98054	1.98271	2.01857	3.94193	4.05433	4.00949	3.18478	3.09553	3.02073	3.12296	3.16034	3.1008	4.01655	3.11634	4.00165
2	34200001	34300000	1.70362	1.39405	1.82587	3.00978	2.83823	3.07615	2.93386	3.02872	2.87828	2.992	2.97262	2.9295	2.97485	2.96064	2.97301
2	34300001	34400000	2.00988	2.26413	1.69541	3.67053	3.7919	3.9241	3.69872	3.69729	3.76058	3.45942	3.6065	3.64637	3.85323	3.64297	3.7941
2	34400001	34500000	2.10524	2.04379	1.8632	3.82268	3.93739	4.16136	3.78025	3.91653	4.00239	3.7226	3.87855	3.87423	3.95128	3.85879	3.97134
2	34500001	34600000	2.02822	2.00983	1.89932	3.91201	4.04925	4.15913	3.73813	3.76487	3.96209	3.81602	3.97256	3.84035	4.04276	3.84948	4.03886
2	34600001	34700000	2.01905	1.99075	1.95653	3.76033	3.65731	3.9478	3.93223	3.9161	3.88462	3.89985	3.96006	3.91636	3.81051	3.91848	3.78659
2	34700001	34800000	1.96953	2.0226	1.88376	3.84683	3.88897	3.98653	3.61915	3.63362	3.67174	3.58666	3.57371	3.70918	3.92735	3.61681	3.90701
2	34800001	34900000	1.99888	2.02115	1.98261	3.78246	3.85069	3.76189	3.94362	3.77898	3.86642	3.85831	2.98315	3.70411	3.78086	3.66716	3.79816
2	34900001	35000000	1.92552	2.08025	1.93537	3.65118	3.64223	3.67758	4.14413	4.05225	3.97156	4.04305	3.04924	3.82772	3.68397	3.82823	3.65697
2	35000001	35100000	1.38454	1.83067	1.6939	3.47983	3.48816	3.74704	3.51036	3.33898	3.31032	3.38159	2.41895	3.23374	3.55143	3.16458	3.56956
2	35100001	35200000	2.10524	2.005	1.88377	3.79443	3.83553	4.07215	3.91719	3.78729	3.71398	3.96353	3.78312	3.82425	3.90875	3.83191	3.89881
2	35200001	35300000	2.10157	3.01393	1.85657	4.1052	4.13366	4.3587	4.4514	4.20662	4.24684	4.40771	4.28534	4.30123	4.16622	4.31856	4.19767
2	35300001	35400000	1.99154	2.27016	1.83582	3.81012	3.84599	4.14999	4.18456	4.05043	4.01418	4.21849	3.99176	4.10423	3.93949	4.09085	3.93247
2	35400001	35500000	1.94019	2.02002	1.87323	4.11406	4.29209	4.22966	4.08419	4.00813	3.88263	4.02387	4.0515	4.03846	4.18403	4.00947	4.21129
2	35500001	35600000	2.03739	1.99442	1.96315	4.1286	4.15541	4.19848	3.59387	3.42816	3.36154	3.44333	3.44445	3.4224	4.13379	3.45344	4.16073
2	35600001	35700000	1.99521	1.95602	1.93925	4.01129	4.11946	4.12854	3.20761	3.25042	3.17585	3.29695	3.30106	3.20987	4.07086	3.24601	4.08608
2	35700001	35800000	2.05389	2.02377	1.74849	3.65945	3.75228	3.85917	2.79294	2.91311	3.04811	2.69886	2.89818	2.86616	3.7546	2.86781	3.75608
2	35800001	35900000	2.03555	2.35054	1.83924	3.62091	3.60582	3.61998	2.68128	2.98966	2.88808	2.63564	2.79483	2.79413	3.61817	2.79488	3.61556
2	35900001	36000000	2.04839	1.98248	1.96566	3.86923	3.95663	3.93985	2.19973	2.2522	2.28859	2.08804	2.30758	2.21447	3.89335	2.22581	3.92172
2	36000001	36100000	1.94753	2.06502	2.05489	4.11882	4.22838	4.31698	3.01625	2.95542	2.84593	3.04436	2.96142	3.01821	4.2201	2.96388	4.22062
2	36100001	36200000	2.04656	2.03027	2.02528	4.01821	4.07267	4.01615	2.78765	2.86302	2.6593	2.94595	2.85873	2.85148	4.07103	2.82128	4.03559
2	36200001	36300000	2.04656	1.99635	1.79762	2.06202	2.0999	2.02306	1.98037	2.08743	2.04378	1.9763	2.05021	2.04072	2.08674	2.02716	2.06142
2	36300001	36400000	1.67979	2.0014	1.88939	3.75269	3.93573	3.88187	3.78853	3.77519	3.54881	3.64147	3.59698	3.7708	3.80339	3.66895	3.856
2	36400001	36500000	2.0979	2.04325	1.90516	3.49292	3.59548	3.59118	4.32097	4.43361	4.35711	4.45337	4.52356	4.38948	3.50607	4.41714	3.55954
2	36500001	36600000	2.00988	2.07562	1.97851	3.94152	3.99894	4.09827	3.67716	3.69457	3.55404	3.42312	3.59903	3.56483	4.01259	3.58824	4.01239
2	36600001	36700000	2.03555	1.92715	1.93614	4.00426	4.02338	3.94704	3.08696	3.06626	2.97344	3.12968	3.15639	3.10562	3.96515	3.0819	3.99143
2	36700001	36800000	1.97504	2.00245	2.02559	4.11239	4.1935	3.99228	5.01822	4.88576	5.01961	5.20022	5.0179	5.10326	4.11155	5.02735	4.09856
2	36800001	36900000	1.98787	1.96967	1.85209	3.9442	4.00374	3.92093	3.92473	3.87051	3.76291	3.82379	3.99094	3.65898	3.9964	3.87377	3.95614
2	36900001	37000000	2.02455	1.56172	1.97971	4.40931	4.63559	4.69163	3.32464	3.37991	3.55876	3.37581	3.52773	3.41912	4.57289	3.43213	4.5772
2	37000001	37100000	2.01353	2.1304	1.96242	4.25928	4.24372	4.57107	3.14029	3.21901	3.38581	3.1124	3.16674	3.18316	4.30843	3.20341	4.35546
2	37100001	37200000	2.04472	2.05235	1.90167	3.90422	3.96408	4.05525	2.07929	2.30911	2.37227	2.08725	2.28659	2.21086	4.01163	2.2236	3.97404
2	37200001	37300000	1.96403	2.11299	1.88658	3.75537	3.69438	3.73647	2.64613	2.89123	2.94498	2.65886	2.83286	2.81802	3.73127	2.79215	3.72865
2	37300001	37400000	2.02638	1.96321	1.82793	3.7908	3.7617	3.90351	2.73402	2.80952	2.88926	2.82911	2.90533	2.85822	3.81925	2.83278	3.81818
2	37400001	37500000	2.01721	2.0245	1.97281	3.78346	3.76223	3.84767	2.79782	2.95614	2.92331	2.84308	2.94704	2.90446	3.83513	2.8928	3.79762
2	37500001	37600000	2.03555	2.026	1.92676	3.92345	3.9622	4.05856	2.94158	3.09642	3.21775	2.95016	3.12811	3.09035	4.00345	3.06496	3.981
2	37600001	37700000	2.04472	2.13751	2.01464	4.29015	4.34942	4.31863	3.79166	3.79943	3.85027	3.94227	3.9946	3.81889	4.36136	3.87482	4.31933
2	37700001	37800000	2.02821	1.94212	1.98211	4.05539	4.15441	4.27949	3.24014	3.37449	3.12119	3.28481	3.33667	3.23763	4.20774	3.27027	4.16209
2	37800001	37900000	1.9952	1.93453	2.02343	4.07315	4.0073	4.09196	3.06826	3.1706	3.15778	3.28654	3.32179	3.22099	4.10527	3.19967	4.05731
2	37900001	38000000	2.08323	1.94535	1.85525	4.14899	4.08903	4.03343	3.05028	3.25494	3.46192	3.17597	3.59855	3.31489	4.1303	3.30248	4.09021
2	38000001	38100000	1.85767	0.153263	0.166512	0.73932	0.880674	0.551636	0.658558	0.798086	0.685836	0.606635	0.744296	0.703339	0.747491	0.695517	0.710832
2	38100001	38200000	1.47806	0.212619	0.16517	0.270378	0.281324	0.24661	0.2694	0.282784	0.22325	0.191139	0.197041	0.217519	0.277589	0.229779	0.265703
2	38200001	38300000	1.18465	0.1809	0.286238	3.23096	3.18662	3.23494	2.84615	2.98849	3.04562	2.93297	2.83002	2.87191	3.16616	2.9275	3.21743
2	38300001	38400000	1.08379	0.130645	0.285232	0.12171	0.174208	0.135108	0.113276	0.174125	0.145133	0.124978	0.162444	0.137115	0.135142	0.142187	0.142023
2	38400001	38500000	1.04528	0.255742	0.453508	1.53067	1.56474	1.31759	1.15317	1.19667	1.34416	1.14998	1.36958	1.24497	1.50056	1.23914	1.46679
2	38500001	38600000	1.06729	2.80281	2.9782	1.37537	1.38584	1.40279	1.48656	1.43418	1.55176	1.32924	1.36493	1.47916	1.39872	1.43108	1.38795
2	38600001	38700000	2.00804	2.01956	1.89417	3.76334	3.89789	4.03724	2.69254	2.86498	2.97253	2.72512	2.8131	2.79774	3.90179	2.81188	3.89789
2	38700001	38800000	2.03005	2.03287	1.82752	3.85355	3.92712	4.07327	2.9973	3.21511	3.20899	3.12755	3.22711	3.18534	3.96305	3.15401	3.95027
2	38800001	38900000	2.03372	1.93691	1.81535	2.10706	2.10264	2.07797	2.90651	2.94633	2.97509	3.00084	3.05586	3.01057	2.1041	2.9765	2.09585
2	38900001	39000000	2.06306	1.94773	1.87236	1.92396	1.9142	1.91372	2.8655	3.01027	2.91541	2.94429	3.03267	2.97933	1.92099	2.95299	1.91729
2	39000001	39100000	1.98421	2.03503	1.98801	2.12419	2.15799	2.05774	3.11838	3.15063	3.01055	3.11056	3.16911	3.11024	2.10717	3.11136	2.1129
2	39100001	39200000	2.00988	1.99394	1.98579	3.92815	3.91332	4.05032	4.98181	4.83113	4.80898	5.11169	4.88416	4.91915	3.93803	4.92231	3.96346
2	39200001	39300000	1.93653	2.04783	1.99452	3.91084	3.90114	3.89329	4.95374	4.95718	4.86146	4.9292	4.90468	4.92096	3.91037	4.92113	3.90175
2	39300001	39400000	1.92185	1.91505	2.0317	4.0475	4.15422	4.04309	5.33961	5.38179	5.16378	5.30164	5.37248	5.2871	4.05987	5.31126	4.08128
2	39400001	39500000	1.95303	1.84501	1.82251	2.99225	3.06613	2.99828	3.9056	4.06461	3.85444	4.11291	4.16394	4.01025	3.01297	4.0185	3.0187
2	39500001	39600000	2.04472	1.92497	1.80123	2.1536	2.21789	2.25083	3.67148	3.50813	3.43655	3.59611	3.59491	3.57554	2.1939	3.56051	2.20707
2	39600001	39700000	2.01538	2.01165	1.96523	4.04252	4.0191	3.94988	3.1129	3.03489	3.01961	3.03479	3.08846	3.05116	4.02762	3.05792	4.00364
2	39700001	39800000	2.05389	2.05931	1.91396	4.0085	4.07752	4.08444	3.12688	3.09184	3.14776	3.10575	3.26581	3.12885	3.99897	3.147	4.05667
2	39800001	39900000	1.92552	2.0423	1.96692	3.99881	4.14468	4.06464	2.97876	2.97499	2.97179	2.92526	2.8956	2.97	4.04278	2.94909	4.06894
2	39900001	40000000	2.02455	1.97916	1.98367	3.16055	3.34923	3.35963	2.27175	2.30937	2.33685	2.44855	2.52488	2.31202	3.18973	2.37644	3.28851
2	40000001	40100000	1.96587	2.01385	2.01875	3.58929	3.71283	3.67561	3.15016	3.15163	3.00345	3.1061	3.09996	3.09575	3.63906	3.10179	3.65888
2	40100001	40200000	2.07223	1.96186	1.93028	4.20063	4.30662	4.26273	4.94539	4.9318	4.90094	4.975	5.02346	4.93947	4.22562	4.95514	4.25644
2	40200001	40300000	2.05022	2.06147	1.88134	5.4363	5.46851	5.62252	4.99198	5.12975	5.33716	5.0404	5.17408	5.08185	5.54281	5.13329	5.50851
2	40300001	40400000	1.98787	2.09119	1.94606	5.49568	5.52461	5.35946	6.12876	6.44466	6.4331	6.15989	6.38005	6.33113	5.45131	6.3078	5.45944
2	40400001	40500000	2.10157	2.00205	1.94041	9.17472	9.33635	5.46282	4.77113	4.8734	4.96287	4.81761	5.13922	4.96469	8.04047	4.91115	7.76359
2	40500001	40600000	2.02822	1.98112	1.91617	5.88307	5.88118	5.09571	4.86571	4.82583	4.93265	4.77732	4.71163	4.87191	5.59106	4.82204	5.60735
2	40600001	40700000	2.11441	2.05375	2.0049	6.3681	6.51382	5.33443	5.19437	5.02502	4.93918	5.07115	5.11422	5.05861	6.07984	5.06807	6.04846
2	40700001	40800000	1.98787	2.0418	2.07433	6.1782	6.13527	5.31363	5.18645	5.0075	4.85972	5.19255	5.34201	5.09891	5.9015	5.11491	5.86177
2	40800001	40900000	2.01721	1.97199	1.80361	5.63777	5.69578	4.98069	4.79152	4.73133	4.89309	4.81103	4.83388	4.8354	5.52848	4.81188	5.42813
2	40900001	41000000	2.07956	2.04229	1.89157	3.98656	4.16098	4.11599	4.16769	4.01065	4.01653	4.01165	3.88458	4.0106	4.05153	4.01722	4.08717
2	41000001	41100000	2.02455	1.95432	1.92858	3.91987	3.95953	3.8941	4.06296	3.88264	3.81837	4.147	4.01816	4.00503	3.93242	3.98402	3.92441
2	41100001	41200000	2.03188	1.91826	1.98279	4.00245	4.04296	3.99891	4.09806	4.00145	3.77784	4.05159	4.05883	3.97916	4.01145	3.99589	4.01472
2	41200001	41300000	2.01905	2.04171	2.02635	3.8998	3.91274	3.91935	4.05237	4.03721	3.89323	4.07995	4.09958	4.06078	3.87674	4.0318	3.91062
2	41300001	41400000	2.03922	2.02959	1.8549	3.75308	3.83905	3.92694	3.77173	3.89738	3.93003	3.74981	3.84677	3.85159	3.86005	3.83851	3.83903
2	41400001	41500000	1.82648	1.92596	2.03941	4.17876	4.12757	4.21984	4.21129	4.20896	4.22526	4.04582	4.2414	4.17056	4.17603	4.18593	4.17522
2	41500001	41600000	2.05022	1.91524	1.94492	4.52947	4.46464	4.50125	3.88767	3.73007	3.66325	3.80203	3.82432	3.82887	4.52432	3.78067	4.49838
2	41600001	41700000	2.05572	1.99761	1.84551	3.99826	4.11612	4.12206	4.0525	4.06086	3.91656	4.13216	4.21954	4.05016	4.06166	4.07509	4.07841
2	41700001	41800000	2.05389	2.01518	1.97749	4.14312	4.05076	4.06644	4.08247	3.99983	3.97472	4.11659	4.24778	4.04928	4.11619	4.08314	4.08657
2	41800001	41900000	2.07956	1.94343	1.93875	4.06268	4.10429	4.13593	4.26846	4.16567	4.16646	4.28716	4.38503	4.27146	4.12196	4.25376	4.10086
2	41900001	42000000	2.03188	1.95839	2.00962	4.14277	4.20099	4.25407	4.12288	3.99259	3.86946	4.12566	4.10209	4.04957	4.20376	4.0413	4.19903
2	42000001	42100000	2.07773	1.87646	2.05621	4.06038	4.0106	4.21031	3.83717	3.83939	3.73406	3.97328	3.94305	3.88042	4.09366	3.86445	4.09289
2	42100001	42200000	2.48106	1.60469	1.82277	2.89811	2.8939	2.9647	3.93336	4.00531	4.14565	3.94558	4.00708	4.0482	2.92455	4.0067	2.91872
2	42200001	42300000	2.05755	1.99591	1.90024	3.84536	3.87982	3.85904	3.86514	3.99906	3.94625	3.97952	4.07709	3.99975	3.85078	3.97281	3.86138
2	42300001	42400000	2.10523	1.98204	1.88166	3.78273	3.84714	4.00688	3.88373	4.05632	4.18167	3.91693	4.13265	4.02272	3.88699	4.03256	3.87778
2	42400001	42500000	1.00121	2.35748	1.33501	4.51464	4.32097	4.43633	4.72355	4.48786	4.24605	4.39088	4.35395	4.44277	4.47299	4.43757	4.42326
2	42500001	42600000	0.979266	3.01622	2.56678	4.56663	4.61758	4.57296	4.72524	4.36539	4.35193	4.71938	4.87697	4.558	4.67829	4.60291	4.58567
2	42600001	42700000	1.00493	3.90365	3.03854	6.08091	6.0177	5.9565	6.01347	6.09272	5.66372	6.09602	6.23557	5.97482	6.10473	6.01717	6.01816
2	42700001	42800000	0.999396	3.07048	2.75011	5.76247	5.5568	5.55615	5.68818	5.51295	5.2927	5.36086	5.49152	5.51965	5.58179	5.46754	5.62431
2	42800001	42900000	0.975598	2.13892	3.41932	5.82244	5.60891	5.6355	5.87434	5.38065	5.12968	5.29108	5.1712	5.36361	5.7904	5.36295	5.68816
2	42900001	43000000	2.02638	1.96554	2.02202	4.32031	4.23583	4.29978	4.93285	4.68086	4.71879	4.99206	4.86839	4.86532	4.2628	4.83709	4.28516
2	43000001	43100000	1.99154	2.01828	1.98801	3.85544	3.72175	3.99067	3.94854	3.71123	3.66803	4.01678	3.99523	3.92197	3.88934	3.86511	3.85439
2	43100001	43200000	1.94386	1.99704	1.99313	4.13026	4.16431	4.15347	4.34457	4.15011	4.11631	4.32781	4.31038	4.2289	4.14156	4.24873	4.14932
2	43200001	43300000	1.98603	1.99168	2.13881	6.13731	6.11097	6.23744	8.59861	7.89776	7.96897	8.52904	8.46013	8.37412	6.25607	8.28557	6.16167
2	43300001	43400000	2.03188	1.9648	1.92947	4.36536	4.36908	4.34995	4.43792	4.29362	4.14069	4.49783	4.59848	4.32906	4.35602	4.39075	4.36145
2	43400001	43500000	2.09424	1.88079	1.86104	4.0329	4.0566	3.98588	4.07158	3.96447	3.93463	4.17274	4.15902	4.06111	4.00605	4.05931	4.02502
2	43500001	43600000	2.05206	1.99993	1.91789	4.10844	4.28035	4.22433	4.08255	4.06576	3.97907	4.12574	4.19321	4.09254	4.22799	4.08866	4.20376
2	43600001	43700000	2.03004	2.02178	1.94753	4.05388	4.21854	4.20024	7.13043	6.94926	7.15109	7.16314	7.23669	7.11128	4.17503	7.12548	4.1569
2	43700001	43800000	1.95486	2.10284	2.06241	4.30524	4.32017	4.35796	4.56281	4.39029	4.44499	4.4357	4.44215	4.44827	4.34958	4.45482	4.32773
2	43800001	43900000	1.90535	2.00476	1.98706	4.75235	4.79853	4.77337	4.27556	4.13227	4.03359	4.31716	4.34061	4.26271	4.77294	4.21817	4.77471
2	43900001	44000000	2.06673	2.02309	1.92419	3.96075	3.95766	4.14977	4.7985	4.55689	4.46417	4.98335	5.00371	4.77241	4.03531	4.75626	4.02174
2	44000001	44100000	2.01721	2.02367	1.92536	3.94974	4.00448	4.17843	3.99557	3.94473	3.94755	4.20127	4.13592	4.11696	4.04071	4.04366	4.04305
2	44100001	44200000	2.10157	2.06199	1.62183	3.84803	3.87569	4.05688	3.85842	3.76914	3.72016	3.85315	3.84499	3.84935	3.93042	3.80877	3.92579
2	44200001	44300000	1.96953	1.96057	2.00584	3.90858	4.02344	4.08258	4.10048	3.93376	3.79124	4.01972	4.03072	3.98956	4.01339	3.97375	4.00421
2	44300001	44400000	2.01905	1.98378	2.06711	4.02464	4.04868	4.12192	4.21081	4.08002	3.99937	4.40795	4.29276	4.20337	4.07371	4.19564	4.06487
2	44400001	44500000	2.09057	1.93777	1.83676	3.96609	4.03768	3.96797	4.09935	3.9957	3.86541	4.17816	4.09974	4.08967	3.97659	4.04622	3.99044
2	44500001	44600000	2.05389	1.98027	2.0018	3.96338	4.04605	3.95382	4.1101	4.04945	3.9675	3.99456	4.02255	4.02216	4.00071	4.02853	3.98753
2	44600001	44700000	1.84849	1.91981	1.7007	3.92468	3.89025	3.90892	3.90433	3.9065	3.84601	4.07149	4.07754	4.01567	3.98574	3.96004	3.90792
2	44700001	44800000	2.21343	1.87108	1.83704	3.75831	3.70629	3.67651	3.57806	3.5478	3.5094	3.89711	4.02719	3.72431	3.67439	3.7061	3.71355
2	44800001	44900000	1.98421	1.7574	1.7776	3.64278	3.61702	3.77277	3.70199	3.70146	3.62123	3.8829	3.91695	3.80955	3.691	3.76317	3.67689
2	44900001	45000000	2.05389	2.03752	1.86434	3.98442	4.12144	4.22641	4.11191	4.2561	4.30019	4.16472	3.92381	4.14425	4.0855	4.14923	4.10956
2	45000001	45100000	1.99888	2.03887	1.86846	3.66654	3.80926	3.80976	3.94059	3.91073	3.88322	3.74112	3.76707	3.80603	3.79216	3.84772	3.76125
2	45100001	45200000	1.9567	1.9526	1.97246	3.95809	3.98868	4.03212	2.5028	2.55728	2.45032	2.56423	2.56437	2.55501	3.99564	2.52739	3.99285
2	45200001	45300000	2.03372	1.96015	2.02532	4.06657	3.91123	3.92032	2.12105	2.12394	2.04863	2.15541	2.15569	2.10821	3.99442	2.12058	3.96541
2	45300001	45400000	2.03921	1.98609	1.99305	4.09533	4.09147	4.04292	3.01831	3.05681	2.98678	3.24792	3.30736	3.12824	4.08729	3.12079	4.0765
2	45400001	45500000	2.06305	1.90311	1.99709	3.96535	3.95494	3.93022	2.92974	2.93843	3.00034	3.08318	3.21139	3.04986	4.00041	3.03083	3.95015
2	45500001	45600000	2.06672	2.05624	1.92095	4.00423	4.01844	4.10509	3.01423	3.04301	3.11095	3.10172	3.30011	3.14003	4.06389	3.11244	4.04234
2	45600001	45700000	1.99521	2.1368	1.93822	4.29892	4.40671	4.50977	3.34883	3.20264	3.36192	3.2664	3.22918	3.38783	4.41636	3.28118	4.40429
2	45700001	45800000	1.98421	2.02259	2.03666	4.22833	4.21445	4.24672	3.17991	3.13514	3.03376	3.24661	3.2666	3.1329	4.21396	3.17129	4.22981
2	45800001	45900000	1.94569	2.06322	1.83532	4.28093	4.45911	4.45606	3.19482	3.2604	3.19832	3.42468	3.58156	3.34426	4.37864	3.32864	4.3979
2	45900001	46000000	1.97687	1.91103	1.94895	4.22164	4.29546	4.35755	3.25581	3.12588	3.17325	3.37425	3.37073	3.24954	4.27863	3.25842	4.29119
2	46000001	46100000	2.07223	2.01171	1.94103	4.14711	4.14433	4.08139	3.06108	3.03803	2.98937	3.15938	3.32086	3.13626	4.11219	3.11157	4.12417
2	46100001	46200000	2.05939	2.05504	1.98119	4.07017	4.13306	4.1662	3.06592	3.13309	3.10706	3.22811	3.36416	3.17409	4.11478	3.17791	4.12295
2	46200001	46300000	1.8375	2.09902	1.93218	4.06053	4.04166	4.11381	2.8578	2.90934	2.95312	2.80887	2.97128	2.91946	4.06436	2.89946	4.07189
2	46300001	46400000	1.99887	2.00651	1.84457	3.92796	3.97163	4.1725	2.9777	2.95904	3.08518	2.95962	3.04291	3.00093	4.05003	3.00447	4.02263
2	46400001	46500000	2.03188	1.99276	1.94025	3.94548	4.10083	4.0963	3.12203	3.04341	3.14521	3.08151	3.21108	3.16165	4.06398	3.12013	4.04689
2	46500001	46600000	1.78432	2.01769	1.89487	3.91357	3.87263	3.92754	3.05879	2.98174	2.8392	3.10268	3.05376	3.0279	3.90228	3.00578	3.90451
2	46600001	46700000	1.94386	2.0116	1.94734	3.86903	4.05187	4.11529	3.0635	3.02193	2.93924	3.02963	3.05808	3.06449	4.02709	3.02214	4.01069
2	46700001	46800000	1.94935	1.71194	1.42547	3.91548	3.96539	4.00729	3.16306	3.07939	2.98575	3.13864	3.10703	3.10922	4.01725	3.09416	3.96254
2	46800001	46900000	2.00621	1.65425	1.51421	2.43925	2.5075	2.49313	2.37348	2.22062	2.22473	2.26336	2.19705	2.28865	2.39847	2.255	2.47979
2	46900001	47000000	1.8265	2.14256	2.21077	3.39987	3.41834	3.47979	3.16778	3.03124	3.11414	3.0119	2.98907	3.10191	3.39245	3.06209	3.4325
2	47000001	47100000	1.61744	2.37132	2.58647	4.52878	4.55154	4.63051	3.8852	3.8381	3.94845	4.11844	3.9597	3.87539	4.48743	3.94885	4.57007
2	47100001	47200000	2.04839	1.96256	2.01681	4.12421	3.97665	4.08346	3.07758	2.98734	3.04481	3.15459	3.19788	3.0525	4.04225	3.09152	4.06096
2	47200001	47300000	2.07956	2.00691	1.81804	3.8061	3.8352	4.06373	2.94114	2.939	2.95395	2.92006	3.05817	3.0005	3.93035	2.96206	3.9
2	47300001	47400000	2.05389	2.02937	1.89254	3.92621	3.92266	4.09584	2.99093	2.93542	2.95961	3.00712	3.00839	2.95939	4.00559	2.98016	3.98076
2	47400001	47500000	2.01905	1.95758	1.99856	4.02735	3.94595	4.02542	3.02578	3.01115	2.94106	3.10344	3.18288	3.07783	4.09607	3.05174	3.99939
2	47500001	47600000	2.03555	2.00323	2.02392	4.00823	4.07793	4.13398	3.03052	2.92849	2.9731	3.16182	3.22209	3.0636	4.10515	3.06118	4.07305
2	47600001	47700000	2.04289	1.99962	2.01488	4.47394	4.48091	4.42924	3.07181	2.95701	2.84478	3.10077	3.13208	2.99209	4.40093	3.01939	4.4613
2	47700001	47800000	1.98237	2.01085	2.00946	4.01866	3.97331	3.85934	3.87292	3.80676	3.76545	4.01911	4.07396	3.8974	3.95757	3.90582	3.94987
2	47800001	47900000	2.03555	1.98254	1.95249	3.98606	4.12611	4.22741	3.98616	3.99012	3.94003	3.99213	4.01955	4.00463	4.14011	3.98552	4.112
2	47900001	48000000	2.08323	1.96711	1.87514	4.03421	4.08518	4.22232	3.08712	3.00441	2.99383	3.0763	3.05088	3.03152	4.08353	3.04228	4.11314
2	48000001	48100000	2.09238	2.00616	1.95152	4.088	4.09999	3.99018	2.98877	2.88442	2.91343	3.0922	3.10476	3.00307	4.10434	2.99537	4.05909
2	48100001	48200000	2.00621	2.04907	1.97772	4.0697	4.14156	4.16396	2.56717	2.52199	2.42428	2.52714	2.56069	2.51475	4.13088	2.51973	4.12488
2	48200001	48300000	2.00071	2.0078	2.02946	3.92078	3.92798	4.05579	2.0594	2.03661	1.9959	2.0748	2.17652	2.0791	3.92689	2.06778	3.9677
2	48300001	48400000	1.9732	1.92765	1.94368	3.8751	4.061	4.12654	2.09322	2.0769	2.01087	2.05176	2.12168	2.08648	4.02915	2.07054	4.01945
2	48400001	48500000	2.00621	1.99505	2.07505	4.06697	4.13929	4.08631	4.39611	4.14476	4.00064	4.50254	4.35612	4.23153	4.1132	4.27613	4.09741
2	48500001	48600000	2.0979	2.00797	1.97779	4.1388	4.17914	4.14366	3.98174	3.84884	3.85747	3.99647	4.07913	4.0565	4.17166	3.95175	4.15383
2	48600001	48700000	1.97687	2.01466	2.03865	4.19516	4.20208	4.18908	4.22087	4.07209	4.09075	4.36779	4.34982	4.24165	4.27849	4.21843	4.19544
2	48700001	48800000	2.04656	1.91978	2.07767	4.10344	4.16547	4.25607	4.14133	4.00503	3.97898	4.22562	4.20674	4.079	4.16766	4.11027	4.17453
2	48800001	48900000	2.02822	2.0404	2.08043	4.03587	4.12748	3.97961	4.1756	3.99494	4.00172	4.14774	4.38284	4.17397	4.0903	4.13817	4.0472
2	48900001	49000000	2.0979	2.07406	1.72357	4.05199	4.04987	4.25043	4.08281	4.09775	4.05359	4.06063	4.06765	4.092	4.1428	4.07245	4.11637
2	49000001	49100000	2.04655	1.96324	1.87709	3.91181	4.06437	4.13781	3.82219	3.8433	3.75282	3.80079	3.91954	3.82223	4.07121	3.82734	4.03689
2	49100001	49200000	2.03371	2.01691	2.08344	4.17508	4.30363	4.29835	4.0506	4.07444	3.91455	4.16511	4.24461	4.10573	4.24671	4.08834	4.2586
2	49200001	49300000	2.02088	2.01722	2.01114	3.96253	3.97963	4.06778	3.92163	3.87629	3.8036	4.0945	4.13708	3.96593	4.05832	3.96455	4.00305
2	49300001	49400000	2.02455	2.00394	1.96596	3.98848	4.05016	4.06076	3.83524	3.91279	3.88916	3.97546	4.18471	3.95668	4.05882	3.95765	4.03301
2	49400001	49500000	0.905913	1.74173	1.42388	6.8335	6.05557	6.33212	7.40802	7.0288	6.9048	7.1722	6.93363	7.34465	6.29116	7.08712	6.39905
2	49500001	49600000	0.960927	0.474409	1.6119	4.37336	4.3783	4.4455	4.28505	4.21687	4.29887	4.69539	4.36752	4.49728	4.28949	4.3696	4.39893
2	49600001	49700000	1.09663	0.743392	0.514913	2.34513	2.48738	2.36933	2.22796	2.21768	1.95598	2.21785	2.32497	2.36034	2.43813	2.18527	2.39982
2	49700001	49800000	0.98842	0.531269	1.24431	1.17709	1.21456	1.03072	0.907228	1.14985	1.10301	0.960296	0.985097	1.05193	1.12938	1.0171	1.13795
2	49800001	49900000	0.891242	1.30605	2.4359	3.1669	2.95418	2.97617	2.85575	2.68793	2.82433	2.6889	2.85739	2.78433	2.94363	2.78176	3.03093
2	49900001	50000000	0.975598	2.12677	2.92708	4.41358	4.20262	4.48239	5.11372	5.11789	5.42062	5.23033	5.4104	5.16024	4.34183	5.25687	4.36456
2	50000001	50100000	0.887574	1.86161	3.1873	3.4859	3.48838	3.35969	4.40962	4.21563	4.11184	4.31656	4.29606	4.22109	3.55257	4.26876	3.44413
2	50100001	50200000	0.781212	1.32259	2.10172	2.6384	2.80738	2.84339	3.68175	3.4851	3.71799	3.59525	3.67147	3.59706	2.78523	3.62935	2.76159
2	50200001	50300000	0.825224	1.73791	1.30374	2.69122	2.5538	2.68812	3.61057	3.25613	3.28039	3.71115	3.43713	3.44214	2.77966	3.45447	2.64359
2	50300001	50400000	0.898577	1.76103	1.85206	6.91399	6.55265	6.82689	7.33775	7.14672	6.66796	7.03532	7.19547	7.07471	6.7601	7.07296	6.76274
2	50400001	50500000	0.913248	1.80317	1.75914	3.20896	2.94411	2.9456	2.25374	2.56688	2.45045	2.22905	2.34943	2.39433	3.02587	2.36662	3.03038
2	50500001	50600000	0.920576	1.36975	1.8583	3.82297	3.89416	3.60424	3.88765	3.5449	3.65464	3.49571	3.6649	3.62352	3.85329	3.64709	3.77175
2	50600001	50700000	0.89491	1.67338	0.813554	4.40518	3.78563	3.57223	3.32914	3.58743	3.65736	3.43955	3.21556	3.22772	4.30405	3.44198	3.90553
2	50700001	50800000	0.97193	1.65266	0.754338	3.33656	3.36362	3.03752	3.70973	3.49582	3.78999	3.79141	3.95802	3.58264	3.22166	3.74595	3.24246
2	50800001	50900000	0.8674	0.94426	0.192214	1.45926	1.27039	1.31759	1.77303	1.52199	1.69019	1.83441	1.96039	1.77354	1.32198	1.74977	1.34674
2	50900001	51000000	0.836227	2.5773	0.852923	4.84948	5.21119	4.89859	6.28509	6.21373	5.92414	6.61248	7.11184	6.5718	4.98642	6.41693	4.98388
2	51000001	51100000	0.731586	1.97822	2.2523	4.88036	4.90784	4.8216	6.09857	5.66208	5.95136	5.82943	5.64686	5.78248	5.16191	5.83513	4.8698
2	51100001	51200000	0.931586	2.29239	2.24609	0.89169	0.878148	0.787042	0.750995	0.82301	0.734635	0.710124	0.861085	0.78954	0.870417	0.773925	0.850994
2	51200001	51300000	0.89491	1.88642	1.97722	4.00749	3.73403	4.06088	4.26499	3.84055	4.03456	4.49363	3.78367	4.01543	3.91956	4.07496	3.93149
2	51300001	51400000	0.90773	2.18415	1.65674	4.3558	4.23075	4.25738	5.16718	4.57656	4.52795	4.86804	4.73501	4.7748	4.27131	4.76951	4.28097
2	51400001	51500000	0.982872	1.64568	1.94581	3.75427	3.62464	3.82259	3.00778	3.11009	2.94545	2.92631	3.02369	3.04118	3.62636	3.00196	3.73292
2	51500001	51600000	2.05389	1.98759	1.96507	4.50877	4.52134	4.64857	3.14955	3.11579	3.00797	3.13689	3.24848	3.1434	4.56265	3.13079	4.55913
2	51600001	51700000	1.99704	1.99733	2.00826	4.61238	4.80376	4.73727	3.15975	3.12631	3.07645	3.15628	3.1297	3.13804	4.74059	3.12955	4.71713
2	51700001	51800000	2.0007	2.07034	2.02188	4.21005	4.28775	4.25902	3.26794	3.19263	3.07258	3.35697	3.34191	3.21493	4.25539	3.24469	4.25215
2	51800001	51900000	2.03922	2.00695	1.89771	2.27462	2.30498	2.27144	2.48097	2.29135	2.25758	2.35326	2.60901	2.33358	2.25189	2.39497	2.28363
2	51900001	52000000	1.97504	2.05405	2.06882	4.63113	4.67607	4.70141	3.00201	2.85778	2.65124	2.91036	2.88092	2.9193	4.66885	2.85807	4.66945
2	52000001	52100000	1.931	1.96283	1.94097	3.66879	3.7296	3.63073	3.87491	3.8101	3.58443	3.80582	3.90293	3.83715	3.72866	3.79395	3.67615
2	52100001	52200000	2.01538	1.99459	1.97802	3.80365	3.84178	3.73534	4.12887	3.91542	3.87527	4.18293	4.23387	4.06898	3.82727	4.06468	3.79334
2	52200001	52300000	1.17283	1.99844	2.02488	3.99182	3.95174	3.92841	3.95583	3.94792	3.74881	3.84619	3.8821	3.94361	3.9965	3.87543	3.95724
2	52300001	52400000	0.819671	1.72125	1.73258	3.14132	3.04989	3.09877	3.10068	3.15901	2.99903	2.96776	2.97095	2.97047	3.00253	3.03852	3.09643
2	52400001	52500000	0.795883	1.58733	1.54991	3.77845	3.51409	3.60025	3.66985	3.5712	3.51923	3.48595	3.68092	3.43883	3.62821	3.58458	3.62927
2	52500001	52600000	0.960927	2.00088	2.17395	4.19761	4.2285	4.33137	4.34995	4.27165	3.94282	4.36496	4.32887	4.30099	4.33914	4.24862	4.25211
2	52600001	52700000	2.07039	1.93984	2.03201	5.17031	4.9925	5.28024	4.51398	4.40646	4.24358	4.60178	4.66716	4.50487	5.19721	4.48407	5.14631
2	52700001	52800000	2.00988	2.01847	1.98301	4.16758	4.23848	4.2793	4.29841	4.16096	4.12373	4.30031	4.36348	4.25845	4.22804	4.2484	4.2282
2	52800001	52900000	2.04289	1.97527	1.93705	4.09406	4.1637	4.20252	4.45341	4.34731	4.22334	4.49537	4.63916	4.36851	4.16026	4.4295	4.15318
2	52900001	53000000	2.01354	1.89479	2.05249	4.209	4.2006	4.18748	4.34259	4.13412	4.19726	4.32845	4.19708	4.22357	4.20661	4.23912	4.19902
2	53000001	53100000	2.02271	2.02169	2.02069	4.62765	4.58749	4.71006	5.44689	5.24596	5.17012	5.47046	5.6081	5.3756	4.64295	5.38596	4.64145
2	53100001	53200000	1.93836	1.92828	1.88904	4.3893	4.42379	4.66893	5.13656	5.07014	4.97864	5.14472	5.33572	5.12144	4.4742	5.13182	4.4923
2	53200001	53300000	0.89491	1.88101	1.79355	3.30992	3.06456	3.04366	3.67934	3.45908	3.82104	3.32678	3.76727	3.50346	3.1197	3.60572	3.13709
2	53300001	53400000	0.931586	1.8916	2.39072	3.10925	3.14316	2.90562	4.03391	3.74304	3.7452	3.88647	3.95661	3.88803	3.11001	3.87133	3.05085
2	53400001	53500000	0.876571	1.76051	1.73323	4.76707	4.80373	4.68457	5.43562	5.4557	5.06557	5.16526	5.06254	5.24198	4.70529	5.23405	4.75153
2	53500001	53600000	0.814221	1.90431	2.37273	5.98728	5.97381	5.98102	6.36812	6.03795	5.58463	6.14683	6.31577	5.79127	6.04813	6.08407	5.9807
2	53600001	53700000	0.753684	1.93124	1.335	2.03614	1.98464	1.99142	4.9015	4.63113	4.45946	4.6978	4.51772	4.87641	2.04134	4.63898	2.00394
2	53700001	53800000	0.836219	2.21117	2.22746	5.77193	5.66963	5.60852	5.42487	5.2248	5.03756	5.45104	5.10191	5.09036	5.76472	5.24539	5.68296
2	53800001	53900000	0.893074	1.86693	1.62516	4.26642	4.16882	4.28667	4.46133	4.38538	4.33471	4.41769	4.45698	4.38024	4.285	4.41096	4.24032
2	53900001	54000000	0.97193	1.425	1.63239	2.26839	2.22227	2.20918	1.95958	2.05345	1.91665	1.92307	1.79329	1.95273	2.35459	1.92738	2.23314
2	54000001	54100000	0.722492	2.30985	1.74536	3.35473	3.21017	3.56157	3.16774	3.44858	3.22818	2.94187	3.06387	3.29569	3.42479	3.16554	3.37243
2	54100001	54200000	0.97743	1.49812	1.84357	4.54433	4.1034	4.31552	5.35162	5.15441	5.13033	5.3897	5.47093	5.28589	4.28113	5.2977	4.31733
2	54200001	54300000	0.920583	1.72058	1.18359	4.1438	4.03642	3.91539	5.1282	4.78726	4.66166	5.05064	4.87995	5.05784	4.0331	4.89859	4.03079
2	54300001	54400000	0.880239	1.93216	2.20929	3.07002	3.11701	2.99097	3.45306	3.20683	3.10672	3.18636	3.208	3.24196	3.09841	3.23015	3.05889
2	54400001	54500000	0.766541	1.58465	1.23348	1.42925	1.34074	1.49969	1.52372	1.72249	1.67574	1.81203	1.79791	1.68976	1.39323	1.7031	1.42173
2	54500001	54600000	0.750035	2.09724	2.82589	1.61933	1.61316	1.83604	3.99737	3.57782	3.73378	4.02455	4.15933	4.07069	1.66358	3.89275	1.68642
2	54600001	54700000	0.839895	1.53461	1.68049	3.31205	3.38433	3.2487	3.76742	3.49724	3.26229	3.62322	3.49116	3.54897	3.28961	3.52429	3.31456
2	54700001	54800000	0.854565	2.10559	1.9865	3.86217	3.64474	3.66561	3.96613	3.65729	3.55062	3.72599	3.97472	3.88509	3.68175	3.77117	3.7229
2	54800001	54900000	0.90958	1.99759	1.7918	4.9541	4.9799	4.92506	4.70024	4.85164	4.68861	4.78224	4.92526	4.71197	4.95671	4.78876	4.95297
2	54900001	55000000	1.28368	1.88618	1.78868	2.81378	2.90238	2.95523	2.84653	2.96182	2.88864	2.82609	2.90739	2.89981	2.90912	2.8857	2.88987
2	55000001	55100000	2.06306	1.97728	1.88027	2.83046	2.90737	2.96901	2.88929	2.94569	2.97432	2.86707	3.0179	2.95162	2.92381	2.93834	2.90173
2	55100001	55200000	1.98237	1.96581	2.0206	2.87314	2.96947	2.92922	2.97298	3.00265	3.01792	3.05992	3.14336	3.04127	2.93128	3.0388	2.92367
2	55200001	55300000	2.04656	2.04302	1.97016	2.94694	2.98927	2.94455	3.87793	3.89496	3.84864	4.08879	4.10418	3.97681	2.96036	3.96138	2.96018
2	55300001	55400000	1.91813	1.99384	1.93966	3.00046	2.91786	2.97804	3.52353	3.76408	3.63461	3.67031	3.68016	3.76056	2.97402	3.6537	2.96525
2	55400001	55500000	2.0172	1.99383	2.01972	2.99617	2.94904	3.0156	3.99047	3.90229	4.02055	4.02943	4.18858	4.0137	3.0013	4.02521	2.9868
2	55500001	55600000	1.98604	2.0287	1.96707	2.94185	3.01266	2.97689	3.95814	3.98381	3.79181	4.0212	4.06245	3.94973	2.96194	3.96238	2.97699
2	55600001	55700000	2.07039	1.96593	1.94393	2.81541	2.92135	2.9242	3.90898	3.79696	3.75725	3.97353	4.00323	3.86372	2.86582	3.88679	2.88654
2	55700001	55800000	2.00804	2.00396	1.915	2.92186	2.96729	2.89953	3.8533	3.90437	3.90261	3.88509	3.92998	3.94748	2.94332	3.89498	2.92942
2	55800001	55900000	1.96034	2.06348	1.89007	2.9118	2.88391	2.92534	3.88593	3.84307	3.76123	3.86459	3.9271	3.88649	2.92756	3.85599	2.90696
2	55900001	56000000	2.03555	1.99574	1.92683	2.93279	2.89203	2.90515	3.9583	4.02013	3.87756	4.09116	3.98678	3.95966	2.93971	3.98616	2.90994
2	56000001	56100000	2.08873	1.96453	1.8439	2.8039	2.77986	2.84715	2.84846	2.95264	2.9608	2.87557	3.13217	2.94778	2.80495	2.95229	2.81017
2	56100001	56200000	2.01904	1.89111	2.03317	2.71826	2.68949	2.77009	3.66022	3.73788	3.54037	3.70528	3.74926	3.70922	2.74507	3.67781	2.72574
2	56200001	56300000	2.01721	2.0017	1.99152	2.88416	3.00234	2.90569	3.79821	3.91083	3.81541	4.0987	4.18014	3.96831	2.92759	3.95772	2.93028
2	56300001	56400000	2.08139	0.989906	1.01421	1.41435	1.46711	1.49345	1.36885	1.50688	1.46968	1.53905	1.55787	1.49991	1.43247	1.48692	1.45793
2	56400001	56500000	1.98421	1.87519	1.86618	3.69558	3.8992	3.89185	3.09677	2.96224	3.01446	3.1244	3.09383	3.01073	3.91072	3.05774	3.8277
2	56500001	56600000	2.00988	1.95509	1.94556	4.14086	4.21527	4.22938	3.87716	3.65537	3.78926	3.99472	3.98218	3.88588	4.20883	3.85764	4.19499
2	56600001	56700000	2.02455	1.97879	2.00453	4.0108	4.06286	4.03145	3.96247	3.93757	3.89595	4.05648	4.11877	4.08097	4.03178	3.99342	4.03498
2	56700001	56800000	2.01355	2.01922	1.87172	4.06572	4.1152	4.17399	4.07617	3.999	4.03032	4.05177	4.12263	4.06388	4.10293	4.05576	4.11807
2	56800001	56900000	2.05756	1.96706	1.8026	3.7569	3.7772	3.98579	3.63662	3.53099	3.53402	3.41059	3.47805	3.50746	3.82459	3.51727	3.83859
2	56900001	57000000	2.01905	1.98494	1.76366	3.8163	3.83295	4.03146	3.98315	4.08014	4.1155	3.97943	4.05844	4.00747	3.90702	4.04297	3.89236
2	57000001	57100000	2.05389	1.99824	1.92106	4.03782	3.98608	4.11747	3.84857	3.9067	4.03023	3.93411	4.07532	3.94764	4.04585	3.95812	4.04676
2	57100001	57200000	1.96953	1.80816	1.92366	3.65076	3.64295	3.54591	3.63396	3.70229	3.72985	3.5669	3.75429	3.73615	3.69753	3.67682	3.61289
2	57200001	57300000	2.01905	2.03978	1.9398	4.04124	4.16927	4.26402	4.11627	3.97123	4.02394	4.13549	4.22049	4.09632	4.16764	4.09255	4.15717
2	57300001	57400000	2.06856	1.97383	2.00353	4.07524	4.13026	4.18652	4.04666	3.90394	3.89716	4.16467	4.1543	4.0122	4.16487	4.03167	4.13043
2	57400001	57500000	1.95486	1.94166	1.99389	4.00832	4.1045	4.12986	4.01471	3.07822	3.85765	4.02651	4.11076	3.83623	4.11315	3.79687	4.08056
2	57500001	57600000	2.05939	1.93727	1.9827	3.98778	4.11704	4.14808	4.01076	3.00188	3.89489	3.99248	4.09418	3.81817	4.12116	3.7749	4.08371
2	57600001	57700000	2.05572	1.98476	1.93111	4.16576	4.22562	4.17435	4.20974	3.07055	3.98899	4.22496	4.32448	3.99049	4.218	3.93385	4.18849
2	57700001	57800000	2.00988	1.98209	2.08246	4.22921	4.1763	4.13554	4.15617	3.09704	3.92533	4.18774	4.24729	3.95686	4.23457	3.89692	4.18018
2	57800001	57900000	2.0979	2.03035	2.09556	4.09833	4.06364	4.2463	3.82283	2.83207	3.56509	3.8671	3.93603	3.63695	4.12175	3.57932	4.13534
2	57900001	58000000	0.95541	1.96182	1.89647	4.03337	3.91558	4.16581	2.67396	2.03301	2.69412	2.73667	2.79281	2.5666	4.0869	2.56919	4.03696
2	58000001	58100000	0.858233	1.07539	1.31127	2.93222	2.61764	2.49879	2.12823	1.58503	2.29604	2.20993	2.19057	2.02344	2.59875	2.0644	2.67678
2	58100001	58200000	0.759206	1.59556	1.35328	2.49775	2.70268	2.4934	2.36262	1.62312	2.26347	2.24782	2.19029	2.25973	2.57534	2.11912	2.56278
2	58200001	58300000	0.755538	2.07521	2.48683	6.59107	6.13919	5.97619	3.72538	3.06574	3.43845	3.68568	3.53952	3.49359	6.21737	3.48262	6.23013
2	58300001	58400000	0.572155	1.98487	2.21371	5.83188	5.42023	5.1449	2.83778	2.69539	2.6934	2.60452	2.71825	2.69476	5.49792	2.70884	5.45843
2	58400001	58500000	0.788547	1.79613	1.99136	4.25344	4.26337	4.28418	2.91794	2.93286	2.75701	3.04955	2.785	2.90564	4.22333	2.88651	4.26698
2	58500001	58600000	0.931586	2.40081	0.963637	3.46222	3.58891	3.20373	2.6297	2.33346	2.39866	2.25609	2.25339	2.30035	3.17347	2.37036	3.41448
2	58600001	58700000	0.911412	2.56146	2.20303	3.84066	4.08111	3.78645	2.4582	2.63531	2.28414	2.46541	2.27462	2.36208	3.84842	2.41988	3.90067
2	58700001	58800000	0.935254	1.97632	0.918827	2.32443	2.25989	2.26399	1.61919	1.63857	1.59353	1.73198	1.6262	1.64726	2.35896	1.64122	2.28258
2	58800001	58900000	0.902245	3.09378	2.10001	0.794813	0.768635	0.761615	0.564049	0.640613	0.570505	0.586276	0.522244	0.617174	0.985469	0.575479	0.77489
2	58900001	59000000	0.981098	1.44342	1.93047	4.48585	4.63076	4.54347	4.06014	4.2929	4.1264	3.97293	4.10802	4.14561	4.508	4.11075	4.55297
2	59000001	59100000	0.839895	1.72922	1.13181	2.20217	2.41455	2.35741	1.93365	1.85213	1.73061	2.00555	1.77043	1.80617	2.30392	1.85572	2.32295
2	59100001	59200000	0.885738	1.76554	1.09525	2.85837	3.01817	3.11025	1.60086	1.46696	1.44016	1.64116	1.6362	1.52979	2.91827	1.55465	2.99378
2	59200001	59300000	0.865568	2.08363	1.93179	3.89428	4.09147	3.83948	2.98532	2.1025	2.68458	2.94873	2.70886	2.57012	3.97404	2.66566	3.94027
2	59300001	59400000	0.828884	2.49836	2.73993	6.56089	6.66818	6.41029	4.41898	2.96269	4.10165	4.21708	4.11126	3.94599	6.71231	3.92456	6.5456
2	59400001	59500000	0.645498	1.91826	1.8541	3.63529	3.68158	3.66033	2.91363	2.17844	2.91844	2.8744	2.95362	2.84421	3.64653	2.74996	3.65902
2	59500001	59600000	0.773877	1.19891	0.793358	3.79589	3.72483	3.73132	0.882424	0.942396	0.872285	0.831694	0.906851	0.893481	3.77684	0.886367	3.75054
2	59600001	59700000	0.603328	1.32321	1.63886	3.68232	3.33287	3.28242	2.78108	2.554	2.3431	2.58627	2.42957	2.60539	3.50599	2.53446	3.42803
2	59700001	59800000	0.854565	1.78495	2.24897	4.61416	4.61061	4.4763	3.20819	3.0564	2.99978	3.22975	3.23312	3.01806	4.62841	3.14391	4.56657
2	59800001	59900000	0.90958	1.16187	1.83989	3.66207	4.04775	3.38036	2.74911	2.5633	2.56923	2.5496	2.56177	2.62955	3.75482	2.59753	3.68668
2	59900001	60000000	0.968263	0.665234	1.93262	2.88505	2.76893	2.80261	2.49462	2.58855	2.42596	2.94119	2.67853	2.7087	2.75953	2.61983	2.81844
2	60000001	60100000	0.891242	1.57572	2.72651	5.16628	4.80853	4.825	3.67871	3.86967	3.52691	3.6197	3.6937	3.8534	4.8786	3.67603	4.93056
2	60100001	60200000	0.970095	2.0593	1.41411	3.37375	3.51651	3.41273	2.37315	2.23261	2.26537	2.33702	2.34367	2.39122	3.42079	2.30976	3.4338
2	60200001	60300000	0.858233	2.18749	2.70546	5.66261	5.58237	5.47708	4.31074	3.96237	3.93129	4.05633	4.15006	4.16011	5.7022	4.07987	5.5735
2	60300001	60400000	0.938921	1.44848	2.3297	5.07105	4.88977	4.90177	3.48801	3.52043	3.41623	3.6247	3.20218	3.47198	5.04279	3.44737	4.95351
2	60400001	60500000	2.00988	1.951	2.05163	4.48701	4.47357	4.44763	3.15285	3.01298	2.88626	3.11234	3.0841	3.04576	4.41671	3.04825	4.46937
2	60500001	60600000	2.06123	1.94177	2.07638	5.69416	5.61802	5.6098	2.36067	2.25197	2.26899	2.31552	2.37127	2.27997	5.72828	2.3132	5.64053
2	60600001	60700000	2.00621	1.97563	2.10859	2.97041	2.95286	3.09749	4.5675	4.34409	4.46374	4.76673	4.64403	4.64646	3.04188	4.55489	3.00624
2	60700001	60800000	2.05937	1.98548	2.07086	3.13878	3.15041	3.10634	4.17104	3.89431	3.88327	4.23644	4.20206	4.0903	3.10605	4.07443	3.13179
2	60800001	60900000	1.236	2.1118	1.96945	2.43378	1.88251	2.06505	1.94652	1.77528	1.94591	1.98191	2.28029	1.9504	2.09652	1.97945	2.11503
2	60900001	61000000	1.76781	1.87148	1.85556	3.03474	2.92526	3.03448	3.63037	3.55357	3.41466	3.60401	3.44306	3.59742	3.05718	3.52808	2.99771
2	61000001	61100000	1.63544	2.04628	1.83559	2.92838	3.07045	3.04428	4.12148	4.02174	3.89602	3.94565	3.97365	4.06698	3.01944	3.99097	3.01373
2	61100001	61200000	1.95486	2.01245	2.05535	3.20018	3.23641	3.19675	3.97133	3.93847	3.79863	3.90768	4.00705	3.92812	3.21841	3.92398	3.21107
2	61200001	61300000	2.05389	1.99209	2.02499	3.07838	3.12383	3.14039	3.18733	3.10856	3.02721	3.26057	3.12866	3.13824	3.12301	3.1415	3.11409
2	61300001	61400000	2.07956	1.91463	1.94745	3.08134	3.17324	3.04069	4.08629	3.97658	3.92003	4.03038	4.12367	4.04794	3.05523	4.02672	3.09793
2	61400001	61500000	1.98053	2.0469	2.08228	3.07733	3.1516	3.13521	4.15555	4.01284	4.02184	4.13146	4.20592	4.09034	3.09286	4.10482	3.12122
2	61500001	61600000	2.00254	1.98296	2.0076	3.21458	3.19455	3.23695	4.09423	3.9559	3.98567	4.2649	4.33371	4.14649	3.18474	4.12418	3.21531
2	61600001	61700000	1.93836	2.07342	2.09456	3.17316	3.27287	3.29839	4.1437	4.07884	3.9964	4.18413	4.11895	4.11442	3.24957	4.10391	3.24769
2	61700001	61800000	2.09789	1.98172	2.01643	4.95953	4.9751	5.07145	4.09055	3.91476	3.91883	4.21113	4.171	4.09587	5.0102	4.05935	5.00178
2	61800001	61900000	2.05389	1.98631	1.95753	5.00235	5.09114	5.09735	4.01007	3.91248	3.93566	4.05705	4.21608	4.03227	5.06034	4.02483	5.06343
2	61900001	62000000	1.90531	2.11652	1.95729	4.12808	4.02571	4.28355	3.19558	3.21703	3.57945	3.10702	3.22415	3.3174	4.13181	3.26074	4.14443
2	62000001	62100000	1.98964	2.11829	2.04293	4.81278	4.74004	4.85693	3.7803	3.71844	3.82325	3.89341	3.90086	3.8404	4.86094	3.82263	4.80301
2	62100001	62200000	1.98054	1.90132	1.99558	4.83445	4.82843	5.01997	3.96702	3.82563	3.74923	3.93977	4.03381	3.9248	4.83152	3.90175	4.89348
2	62200001	62300000	2.06856	1.98048	2.00202	3.09629	3.04838	3.06426	4.14637	4.02131	4.03103	4.26243	4.35313	4.20207	3.07547	4.16085	3.06958
2	62300001	62400000	1.76781	2.02898	1.96346	3.64485	3.56121	3.46609	4.57651	4.61673	4.63489	4.56253	4.70175	4.68823	3.50282	4.61822	3.55663
2	62400001	62500000	1.8265	2.15805	1.44742	1.94707	1.8599	1.87549	2.31821	2.35739	2.40089	2.35261	2.26855	2.3527	1.86063	2.33911	1.89378
2	62500001	62600000	1.88334	1.99001	1.61227	1.94711	1.92045	1.88453	2.26009	2.31185	2.39721	2.3278	2.31384	2.2701	1.9086	2.32174	1.91719
2	62600001	62700000	2.07223	2.06074	2.05746	3.22049	3.19338	3.1623	3.92083	3.90732	3.77708	3.95639	4.07338	3.91795	3.11746	3.92585	3.19197
2	62700001	62800000	2.02455	1.95587	1.92889	3.05762	3.05899	3.0178	3.85923	3.93825	3.97231	4.07755	4.14139	4.02524	3.03317	3.99649	3.04474
2	62800001	62900000	2.03372	2.04542	1.93144	2.88003	2.95199	3.08307	3.76615	3.87429	3.88124	3.90084	3.99851	3.88874	2.95035	3.8835	2.97052
2	62900001	63000000	1.99337	1.97176	1.99325	2.96603	2.94814	2.97339	3.86458	3.90405	3.88625	4.02885	4.22776	3.98855	2.96104	3.98004	2.9625
2	63000001	63100000	1.91452	1.93027	1.96592	2.92774	2.81856	2.91262	2.8305	2.92834	3.01663	3.04793	3.01832	2.98679	2.88631	2.96726	2.8859
2	63100001	63200000	2.01538	2.0778	1.91741	2.86444	2.85993	3.01606	2.89308	3.0661	3.04292	2.95024	2.95401	3.0191	2.91391	2.98059	2.91258
2	63200001	63300000	1.96036	1.97769	1.94557	2.85398	2.83908	2.98887	2.84956	3.03679	3.01765	2.98875	3.01391	2.9606	2.89863	2.98055	2.8932
2	63300001	63400000	1.96036	1.9439	1.80656	2.79648	2.86792	2.98011	2.8364	2.92846	2.95298	2.91151	2.98467	2.92054	2.91654	2.92238	2.88051
2	63400001	63500000	1.53308	1.79969	1.81421	2.66324	2.63998	2.68016	3.03702	3.15752	3.08933	3.07475	3.08725	3.08681	2.73807	3.08893	2.66108
2	63500001	63600000	0.938921	1.24317	1.736	2.70615	2.65817	2.6882	3.30072	3.31388	3.16717	3.15555	3.15964	3.16873	2.63047	3.21859	2.6841
2	63600001	63700000	0.891242	1.09842	1.60356	1.81926	1.70046	1.57949	1.95615	1.91037	1.96167	2.0103	1.90129	1.96231	1.67085	1.94756	1.69691
2	63700001	63800000	0.905913	1.46244	0.321703	2.0352	2.01385	2.20623	3.54393	3.64066	3.68518	3.56356	3.73244	3.66781	2.01003	3.63246	2.08335
2	63800001	63900000	0.960927	2.00434	0.444662	1.96952	1.94037	1.96595	3.47604	3.59773	3.794	3.58797	3.78569	3.67991	1.98849	3.6462	1.95857
2	63900001	64000000	0.966427	1.86249	1.37868	1.90822	1.86304	1.9341	3.16428	3.09982	3.24342	3.22741	3.35306	3.21745	1.91068	3.21649	1.90156
2	64000001	64100000	0.817889	1.41425	0.221241	1.11736	1.16506	1.14725	1.96735	2.27151	2.22116	2.14237	2.12083	2.13491	1.19186	2.14208	1.14305
2	64100001	64200000	0.927919	2.29166	0.847018	1.3019	1.26902	1.37435	2.26811	2.2076	2.45381	2.36462	2.14023	2.26973	1.3573	2.28418	1.31436
2	64200001	64300000	0.97193	0.729081	2.42427	0.882308	0.901534	0.879747	1.49664	1.47151	1.66605	1.45054	1.51785	1.48644	0.867237	1.51867	0.88781
2	64300001	64400000	1.66879	1.67932	2.00224	1.05509	1.06152	1.0411	1.97723	1.99156	2.0453	1.86183	1.89692	1.96102	1.07681	1.95344	1.05254
2	64400001	64500000	2.00437	1.97581	1.96555	1.11589	1.15066	1.14506	2.10714	2.11717	2.07305	2.12676	2.15871	2.13973	1.12933	2.11638	1.1371
2	64500001	64600000	2.03005	1.99745	1.96265	2.24784	2.18884	2.55794	2.53097	2.53918	2.54843	2.68772	2.78826	2.61193	2.39332	2.61694	2.32607
2	64600001	64700000	2.00988	1.85427	2.06556	2.96402	2.84324	3.03527	2.99022	2.93555	2.86282	3.02478	3.10665	3.05148	2.96486	2.98287	2.94644
2	64700001	64800000	1.99888	2.01249	2.19667	3.18825	3.27796	3.19741	4.18958	4.04005	3.86456	4.17752	4.17406	4.15717	3.25042	4.08721	3.22096
2	64800001	64900000	2.01355	1.9215	2.10077	3.09007	3.19485	3.07407	3.15449	3.04564	2.9064	3.15684	3.14543	3.12115	3.16548	3.0802	3.11921
2	64900001	65000000	2.03739	1.95657	2.08633	3.19264	3.13917	3.14739	3.18356	3.13429	3.01063	3.31519	3.29992	3.12843	3.15795	3.18672	3.15965
2	65000001	65100000	1.9787	1.87457	2.03161	3.18237	3.12816	2.97039	2.99034	3.04769	2.85062	3.10682	3.12565	3.01101	3.15774	3.02258	3.09232
2	65100001	65200000	1.95853	2.08885	2.13864	4.21742	4.28763	4.18269	3.26088	3.11576	3.08828	3.17506	3.28217	3.16999	4.23249	3.18351	4.22902
2	65200001	65300000	2.00438	1.99557	2.11243	4.08779	4.06999	4.0365	3.15314	3.06701	3.0793	3.24485	3.37121	3.20955	4.09831	3.18111	4.06471
2	65300001	65400000	1.98603	2.70485	2.69575	5.17821	5.0217	5.15283	4.25227	4.21668	4.14283	4.3417	4.4052	4.27301	5.13479	4.27074	5.11712
2	65400001	65500000	1.98054	1.99649	2.21758	4.03043	4.02006	3.99278	3.01391	3.05529	2.91647	3.13003	3.17258	3.08018	4.00826	3.05633	4.0144
2	65500001	65600000	2.03922	1.99417	1.8987	3.78772	3.76229	3.85112	3.68876	3.88724	3.78717	3.7752	4.04843	3.89152	3.852	3.83542	3.80019
2	65600001	65700000	2.00254	1.90273	1.97247	4.00936	4.04905	4.02763	3.7596	3.87261	3.98561	3.83418	4.00854	3.93944	4.02274	3.89099	4.02865
2	65700001	65800000	2.02088	2.06393	1.98001	4.1016	4.04289	4.04673	3.97283	4.04907	3.9316	3.97721	3.93716	3.95094	4.10253	3.97335	4.06365
2	65800001	65900000	1.1113	1.29804	0.912817	2.90557	2.99903	2.80898	2.34671	2.47402	2.37299	2.36376	2.35081	2.20818	2.82974	2.3812	2.90349
2	65900001	66000000	1.92552	1.94286	1.90568	3.86996	3.95728	3.90315	3.99316	3.9135	3.89317	3.92904	4.05755	3.9059	3.98317	3.95683	3.90997
2	66000001	66100000	2.11991	1.89476	1.92139	3.81353	3.79959	3.89765	3.73119	3.77583	3.7359	3.92366	3.86052	3.80617	3.83126	3.80468	3.83668
2	66100001	66200000	2.06123	1.94904	1.97633	4.14681	4.14578	4.11515	4.11727	4.03068	4.08659	4.23408	4.25316	4.15655	4.1112	4.14347	4.13589
2	66200001	66300000	1.91819	1.90716	2.0254	4.24084	4.27171	4.25994	4.35453	4.17059	4.0889	4.29239	4.2068	4.2641	4.2639	4.22162	4.25748
2	66300001	66400000	1.9622	1.93477	2.04276	4.09933	4.21776	4.03201	3.48703	3.40291	3.26491	3.53198	3.65152	3.38708	4.13372	3.46524	4.11565
2	66400001	66500000	2.02455	1.98522	2.05092	4.14613	4.18232	4.20733	3.38324	3.25299	3.12734	3.32678	3.32925	3.27863	4.18004	3.28271	4.17852
2	66500001	66600000	2.05572	1.96548	2.02903	4.04995	4.06457	4.031	3.1793	3.045	3.05594	3.16367	3.15426	3.09632	4.06677	3.11911	4.04848
2	66600001	66700000	1.94386	1.99915	2.15907	4.01723	4.06623	4.05953	3.18062	3.09013	3.10209	3.11386	3.19012	3.05345	4.03204	3.13509	4.0476
2	66700001	66800000	1.77515	2.06425	1.95627	3.2033	3.18717	3.39953	3.11117	2.96405	2.99306	3.05082	3.00387	3.05085	3.23967	3.02416	3.26192
2	66800001	66900000	1.99154	1.9806	2.01488	4.17223	4.22092	4.05281	3.12578	3.14073	3.06958	3.14137	3.15145	3.11404	4.18878	3.12565	4.14805
2	66900001	67000000	2.05204	2.1424	1.98554	4.13826	4.2148	4.3148	3.28171	3.14407	3.19716	3.31169	3.27608	3.22098	4.25163	3.24154	4.222
2	67000001	67100000	1.99521	2.04081	2.10117	3.78099	3.92488	3.92529	3.10675	3.04868	2.98249	3.06383	3.03057	3.07655	3.91691	3.04619	3.87646
2	67100001	67200000	1.7348	1.91826	2.47662	4.1312	4.02223	3.98871	3.2849	3.21981	3.09759	3.23751	3.3034	3.27151	4.11508	3.22782	4.04692
2	67200001	67300000	0.920583	1.97106	3.14286	3.63903	3.49318	3.50406	2.52371	2.58311	2.57567	2.40057	2.51585	2.54677	3.60144	2.51892	3.54481
2	67300001	67400000	0.718712	1.11228	2.85265	2.6958	2.42165	2.69762	1.65717	1.67346	1.60007	1.85678	2.08676	1.69033	2.80389	1.76633	2.60172
2	67400001	67500000	0.84723	1.85135	2.54453	4.44373	4.10516	4.37381	2.71828	2.60071	2.61169	2.55906	2.50126	2.62649	4.31386	2.59723	4.30506
2	67500001	67600000	0.828892	1.95823	2.66883	3.96535	3.9054	3.94271	3.54393	3.26439	3.13981	3.07653	2.6754	3.11408	3.99183	3.127	3.93774
2	67600001	67700000	0.795883	1.64745	1.88895	4.01822	3.74396	3.74712	3.16914	2.9424	2.69774	2.86592	2.70406	2.94513	3.82665	2.87068	3.83431
2	67700001	67800000	0.872904	2.09166	1.66651	4.16031	4.04435	4.16122	4.46272	4.26157	3.23769	4.07647	3.87582	3.99936	4.16191	3.95923	4.12159
2	67800001	67900000	0.861901	1.64651	1.38413	4.26924	3.85795	3.74195	3.1375	2.94701	2.5766	3.04955	3.21192	2.97048	3.88326	2.97579	3.95004
2	67900001	68000000	0.91324	1.5461	1.67839	1.81895	1.71987	2.09539	2.01375	2.04673	2.04239	2.01376	2.03506	2.0528	1.82476	2.03029	1.87152
2	68000001	68100000	0.905883	1.6813	3.21234	3.6793	3.68283	3.74473	2.47724	2.35976	2.38694	2.55204	2.5931	2.43922	3.70719	2.47216	3.70216
2	68100001	68200000	0.902245	1.85686	3.02358	5.59773	5.30382	5.07223	3.37903	3.31635	3.339	3.57457	3.29953	3.46028	5.43562	3.38025	5.32026
2	68200001	68300000	0.876571	1.1802	0.834295	2.90816	2.85896	2.84805	2.08607	2.11528	1.92806	1.93796	1.89942	2.05212	2.81325	1.99139	2.87161
2	68300001	68400000	1.04526	1.74063	2.03154	1.93761	2.03268	1.89898	3.3402	3.45655	3.33849	3.55424	3.56106	3.4685	1.98561	3.44872	1.95562
2	68400001	68500000	0.821548	1.84077	1.1382	3.10631	3.15406	3.32575	2.17584	2.16436	2.15045	2.58581	1.95306	2.23674	3.1776	2.19664	3.194
2	68500001	68600000	0.880239	2.36116	2.18853	4.81697	4.45581	4.85204	4.82215	4.86996	4.63355	4.57391	4.33305	4.73214	4.84259	4.64251	4.70481
2	68600001	68700000	0.920583	1.7482	1.92096	3.50183	3.41673	3.65528	3.74256	3.93416	3.51539	3.7037	3.89444	3.82321	3.53999	3.75504	3.52324
2	68700001	68800000	0.696856	0.888687	0.746251	1.38685	1.29678	1.35478	1.15618	1.02782	1.0126	1.06974	1.1219	1.11944	1.35244	1.07627	1.34562
2	68800001	68900000	0.902245	1.34211	0.583816	3.53483	3.3648	3.51363	2.77955	2.7745	2.7338	2.8426	2.66775	2.78652	3.50803	2.75904	3.47025
2	68900001	69000000	0.814221	1.75277	0.795108	4.75156	4.46545	4.61333	4.02231	3.92103	4.05234	4.05782	3.87544	3.96374	4.74776	3.9851	4.60863
2	69000001	69100000	0.825216	1.72145	1.10458	3.11625	2.95956	3.14728	2.81734	2.68531	2.70514	2.79951	2.68217	2.8325	3.01677	2.73728	3.07325
2	69100001	69200000	0.86556	1.51502	1.42417	3.26604	3.24683	3.18845	2.51592	2.36552	2.26252	2.15356	2.1408	2.36322	3.51992	2.28344	3.2336
2	69200001	69300000	0.858202	1.84263	1.9656	3.7294	3.68787	3.92324	3.01415	3.09076	3.04498	2.92367	2.90473	3.13198	3.68485	2.99482	3.77879
2	69300001	69400000	0.810553	1.95694	2.01488	2.44774	2.47605	2.50413	1.85634	1.68213	1.29083	1.66339	1.77783	1.67942	2.45086	1.64155	2.47587
2	69400001	69500000	0.896726	1.79957	2.15686	2.42662	2.28721	2.4256	1.93368	2.07669	1.89798	1.93425	1.93981	1.89803	2.35685	1.95553	2.3789
2	69500001	69600000	0.825216	1.93947	1.44342	2.05367	1.97352	1.92215	1.84554	1.82365	1.9329	1.96781	1.90869	1.75485	2.07059	1.89495	1.98238
2	69600001	69700000	0.913248	1.78597	0.633894	2.93436	3.05632	3.18122	2.25567	2.15601	2.22155	2.068	1.98143	2.28303	2.94837	2.13414	3.05564
2	69700001	69800000	0.883907	1.79899	1.06289	2.65424	2.9619	2.59253	2.28675	2.50536	2.3673	2.46182	2.44039	2.41982	2.79435	2.41108	2.73156
2	69800001	69900000	0.979266	2.23797	2.25828	4.75612	4.39618	4.62505	4.3987	4.62881	4.46879	4.64409	4.48378	4.71376	4.50579	4.52382	4.59002
2	69900001	70000000	0.902245	2.18706	2.65698	3.0615	2.81391	2.96061	2.72954	2.46093	2.57887	2.55018	2.59198	2.45074	3.23253	2.58086	2.94358
2	70000001	70100000	0.806886	1.38228	1.60716	2.98247	2.74215	2.83971	2.39686	2.29159	2.31087	2.42841	2.53146	2.43204	2.80777	2.39028	2.85308
2	70100001	70200000	0.922415	1.1005	1.23211	3.18785	2.94772	3.13027	2.51134	2.35583	2.53115	2.45981	2.55142	2.44211	3.1459	2.48091	3.0869
2	70200001	70300000	1.00494	1.79574	1.84404	3.81154	3.88949	3.76487	4.01488	3.95576	3.598	3.49242	3.53196	3.5802	3.93481	3.71211	3.82162
2	70300001	70400000	2.06123	1.98346	1.92929	3.97512	3.9873	3.99306	3.13974	3.02414	2.94064	3.11152	3.09036	3.07184	3.97102	3.06044	3.98515
2	70400001	70500000	1.97687	1.94937	1.96793	3.85576	3.84894	3.83758	3.17804	3.05811	2.86321	3.09481	3.07739	3.07593	3.8682	3.0525	3.84742
2	70500001	70600000	2.04654	1.97553	2.08157	4.17107	4.20797	4.24757	3.54878	3.41486	3.30922	3.51348	3.63161	3.50848	4.17559	3.48179	4.20875
2	70600001	70700000	2.00071	1.92726	2.09222	4.08446	4.12917	4.24948	3.25545	3.17394	3.01087	3.17679	3.26578	3.21881	4.13678	3.17523	4.15379
2	70700001	70800000	2.05388	1.92332	2.04411	4.0342	4.12095	4.22387	3.15239	3.08516	3.1188	3.21914	3.23258	3.17987	4.14531	3.1611	4.12561
2	70800001	70900000	1.92552	2.14237	2.12939	4.31437	4.40857	4.40176	3.37781	3.3719	3.4291	3.32618	3.43353	3.39811	4.34048	3.38747	4.37469
2	70900001	71000000	1.92729	1.95063	1.90543	4.49655	4.4423	4.48582	2.88298	2.79682	2.93589	2.73221	2.8914	2.8548	4.42943	2.84691	4.47483
2	71000001	71100000	2.03555	1.95399	1.94193	3.80304	3.90438	3.95778	4.67391	3.69636	4.75089	4.73537	4.77001	4.50501	3.92408	4.50423	3.88787
2	71100001	71200000	1.91084	1.977	1.97907	3.89708	3.99411	4.00209	5.12729	3.95275	4.91427	5.10719	5.32123	4.91054	4.03332	4.85834	3.96413
2	71200001	71300000	1.98787	2.0021	1.97329	3.93515	3.9502	3.87574	5.23151	4.11024	4.91518	5.4034	5.40349	4.98347	3.943	4.98741	3.92023
2	71300001	71400000	1.87784	1.88635	2.18733	3.60006	3.62259	3.67062	5.02825	4.18169	4.6504	4.97086	4.95062	4.75214	3.59797	4.74537	3.63097
2	71400001	71500000	2.03371	2.02341	1.96563	4.02466	3.97232	3.89742	5.03005	4.9768	4.92246	5.09963	5.1974	5.06592	3.98122	5.04435	3.96446
2	71500001	71556252	2.51235	1.96745	1.96852	3.3917	3.31288	3.58775	4.09794	3.94359	4.19953	4.44738	4.64821	4.37067	3.5048	4.26	3.42885
3	1	100000	0.854565	2.15942	1.94696	3.96895	4.07898	4.35097	1.3174	1.57679	1.25299	1.40313	1.27302	1.32758	4.19273	1.3598	4.12988
3	100001	200000	0.891242	2.21982	2.1246	2.68405	2.82514	2.80317	2.2092	2.16543	2.04622	2.24438	2.29845	2.23643	2.68421	2.19105	2.77008
3	200001	300000	0.715185	1.0841	2.03134	3.29416	3.41305	3.31701	2.39129	2.4205	2.41643	2.35486	2.31063	2.3336	3.33872	2.37838	3.34101
3	300001	400000	1.03428	0.78113	4.7297	2.07108	2.20574	2.09002	3.81815	3.80226	4.04015	3.78944	3.96612	3.79572	2.11213	3.88192	2.12145
3	400001	500000	0.946257	0.417156	4.05679	0.598933	0.707944	0.611012	0.855482	0.902351	0.967078	1.00663	0.845422	0.891488	0.697378	0.913268	0.637493
3	500001	600000	0.905913	1.73881	3.46145	1.12772	1.26339	0.966104	1.28185	1.23578	1.16339	1.1605	1.16006	1.20975	1.11926	1.1993	1.11238
3	600001	700000	0.979266	2.12839	3.81511	2.21547	2.60463	2.24563	3.33689	3.51604	3.62071	3.41271	3.35336	3.52973	2.41289	3.44631	2.34882
3	700001	800000	0.973763	3.54499	3.98537	2.37355	2.63094	2.26252	3.67568	4.01964	3.87273	3.28179	3.59307	3.72669	2.50856	3.6798	2.41751
3	800001	900000	1.02695	0.336046	0.119348	3.55182	3.53291	3.70894	1.87113	2.17557	1.885	1.88683	1.82775	1.95576	3.65782	1.92543	3.59703
3	900001	1000000	1.02328	0.106995	0.0905563	2.82247	2.88707	2.72581	1.97974	2.23258	2.01474	1.97678	1.83032	2.03977	2.86544	2.00274	2.811
3	1000001	1100000	1.03428	0.5782	0.303713	1.78654	1.72083	1.67722	1.95319	2.04705	1.81953	1.76567	1.56424	1.79804	1.79154	1.82225	1.72761
3	1100001	1200000	2.07956	2.05158	2.08501	2.01868	1.98421	2.0249	2.9422	2.95701	2.89427	3.10981	2.86188	3.00074	2.04323	2.95182	2.00918
3	1200001	1300000	2.07223	1.95152	1.97127	2.75484	2.65543	2.72396	2.92531	2.86398	2.80423	2.97821	3.06016	2.91485	2.75162	2.92503	2.71109
3	1300001	1400000	2.0759	1.96298	1.99796	2.0818	2.10557	1.97576	2.97238	3.01086	2.84674	3.03567	3.08417	3.03333	2.05922	2.98887	2.05359
3	1400001	1500000	2.04835	2.01035	1.95285	2.07722	2.08521	1.99687	3.09515	3.00354	3.02248	3.1171	3.24577	3.10402	2.07485	3.09563	2.05271
3	1500001	1600000	1.96036	1.94166	2.06167	2.1952	2.19969	2.13687	3.99675	2.96808	2.84512	3.07595	3.12493	3.20439	2.16597	3.17849	2.17706
3	1600001	1700000	2.03555	1.9914	1.96517	2.02304	2.1358	2.03506	2.10096	2.11838	2.02571	2.0284	2.15324	2.07682	2.06705	2.08473	2.06402
3	1700001	1800000	2.04289	1.93735	1.94615	2.05992	2.08072	2.14277	2.18308	2.25284	2.209	2.19364	2.27959	2.22534	2.11276	2.22333	2.09417
3	1800001	1900000	1.98054	1.91156	2.22697	2.11348	1.97852	2.01632	2.22699	2.14383	2.06334	2.42605	2.29045	2.23008	2.0588	2.22669	2.03532
3	1900001	2000000	2.02271	1.97379	2.16795	2.72644	2.76118	2.74382	4.04348	3.07269	3.00066	3.26281	3.32805	3.38245	2.734	3.32242	2.74378
3	2000001	2100000	2.02455	2.03736	2.12908	2.27162	2.31782	2.23095	4.2145	3.12981	3.04848	3.34416	3.29249	3.40438	2.2754	3.38245	2.27319
3	2100001	2200000	2.00621	2.0461	2.02457	2.98552	3.08411	3.15796	4.09598	3.11282	3.02406	3.24777	3.19391	3.33954	3.02733	3.31438	3.07505
3	2200001	2300000	1.96953	1.98528	2.16908	3.08674	3.11724	3.14574	4.39755	3.22209	3.27928	3.35951	3.42675	3.52238	3.11506	3.51283	3.11648
3	2300001	2400000	1.92369	1.98435	1.80133	2.88226	2.876	2.71874	3.83094	2.85475	2.84493	2.8174	2.93773	3.07861	2.81167	3.03502	2.82464
3	2400001	2500000	2.05205	1.96925	1.95505	2.80047	2.86978	2.95971	4.02695	2.9322	3.01053	2.97975	3.05994	3.1902	2.88637	3.1779	2.87591
3	2500001	2600000	2.00621	1.96684	1.97094	2.87636	2.86966	2.90202	3.9144	2.97613	2.97959	2.94792	3.08929	3.17731	2.89546	3.16206	2.88265
3	2600001	2700000	2.04471	2.02912	1.97105	2.17076	2.23905	2.05182	5.96509	3.93183	3.98272	4.07482	4.28744	4.42455	2.141	4.39076	2.15247
3	2700001	2800000	1.9732	1.9828	2.00782	2.04059	2.06974	2.10581	3.93497	3.02714	3.0221	3.00962	3.082	3.21485	2.0828	3.19687	2.07187
3	2800001	2900000	2.16759	1.99364	1.95662	1.86195	1.88038	1.9044	2.8386	2.84026	3.03628	2.79511	2.89419	2.89399	1.85975	2.87969	1.88216
3	2900001	3000000	2.57836	1.49593	1.99352	1.92299	1.90896	1.97569	2.61804	2.72682	2.81023	2.68311	2.82396	2.72036	1.92754	2.73133	1.93567
3	3000001	3100000	2.06306	2.04911	1.90488	1.95038	1.98631	1.95886	2.81083	2.96103	3.06684	2.76468	2.95573	2.88955	1.94389	2.90975	1.96512
3	3100001	3200000	2.00988	2.00317	1.91202	1.91163	1.93796	1.93862	2.74718	2.83408	2.9513	2.80172	2.97618	2.88141	1.92902	2.86075	1.92937
3	3200001	3300000	2.06123	2.08039	2.00914	2.03267	2.0908	2.08279	2.96621	3.09295	3.27734	3.04595	3.20975	3.15154	2.03702	3.11644	2.06859
3	3300001	3400000	2.07589	2.04412	1.92562	1.89417	1.95707	2.01208	2.85322	2.91968	3.00225	2.91785	3.0671	3.00141	1.95123	2.95109	1.95384
3	3400001	3500000	1.96953	1.93467	2.00448	1.85072	1.87737	1.76905	3.68367	3.66117	3.52052	3.80017	3.83505	3.73563	1.84729	3.69842	1.83179
3	3500001	3600000	1.9787	2.01473	1.9164	1.92485	1.96086	1.91016	3.88249	3.89895	3.83624	3.81364	3.82243	3.81642	1.93417	3.8506	1.93184
3	3600001	3700000	2.07039	2.01816	1.99705	1.9467	1.97197	2.04199	3.87204	3.94504	3.9256	3.85334	3.91536	3.88843	2.0079	3.90213	1.98648
3	3700001	3800000	2.04655	2.04975	1.93927	1.9517	1.93156	1.94763	3.83521	3.96771	3.9911	3.83704	3.91264	3.90617	1.94585	3.90821	1.94361
3	3800001	3900000	1.93102	1.99788	1.91882	1.86751	1.80004	1.78792	3.69097	3.68609	3.61009	3.72097	3.77365	3.76109	1.83095	3.69597	1.81816
3	3900001	4000000	2.05022	1.96094	2.05226	1.97026	1.98709	1.94803	3.98905	3.95255	3.84359	4.04309	4.04101	3.98577	1.96148	3.97317	1.96839
3	4000001	4100000	1.98236	1.98185	1.85569	1.85933	1.93649	1.69554	3.40777	3.30315	3.26454	3.35674	3.53778	3.34692	1.88783	3.37267	1.82765
3	4100001	4200000	2.05756	1.99966	2.11871	3.13396	3.11312	3.12207	3.89265	3.84403	3.75639	4.243	4.06056	4.06905	3.14418	3.9556	3.12304
3	4200001	4300000	1.82648	2.00218	1.86901	2.61818	2.52779	2.62906	3.55794	3.45925	3.44278	3.59706	3.6099	3.58066	2.60573	3.5327	2.59128
3	4300001	4400000	1.98419	1.98395	2.12838	3.12516	3.01705	3.02166	3.93283	4.00928	4.07555	4.16658	4.25358	4.10436	3.06585	4.086	3.05422
3	4400001	4500000	2.08323	2.01694	2.00956	2.56827	2.58332	2.4202	4.6232	4.70864	4.69602	4.69578	4.93619	4.76854	2.49309	4.73079	2.52284
3	4500001	4600000	2.08507	1.99779	1.92265	2.0293	2.01183	1.97783	4.4226	3.83371	3.87131	3.90826	3.96116	4.00409	2.00632	3.99385	2.0062
3	4600001	4700000	2.05756	1.97288	2.01857	1.97457	1.96513	1.92295	3.87067	3.86358	3.81436	3.98502	4.21078	3.94959	1.94676	3.94637	1.95409
3	4700001	4800000	2.01721	2.03237	2.07323	2.10584	2.08267	2.02782	4.34123	4.20094	4.25775	4.328	4.40537	4.29558	2.09893	4.30608	2.07185
3	4800001	4900000	2.08139	2.04945	1.93742	2.07238	1.9645	2.029	3.95922	3.72575	3.82917	3.99864	4.14052	3.99037	2.04664	3.92807	2.02147
3	4900001	5000000	1.96587	2.00979	1.92057	2.0196	2.01992	2.02702	2.93658	3.01972	2.98659	3.14413	3.18407	3.11882	2.03956	3.05277	2.02218
3	5000001	5100000	1.96587	2.0313	1.99984	2.02715	2.10788	2.07046	3.23373	3.20417	3.18039	3.27577	3.33911	3.16017	2.09562	3.24615	2.06824
3	5100001	5200000	2.02455	2.02096	1.9745	2.08019	2.06564	2.09323	4.02437	4.02946	4.01845	4.13105	4.23806	4.10226	2.09484	4.08739	2.07965
3	5200001	5300000	1.94019	2.05557	2.0612	2.12566	2.12652	2.14143	4.25628	4.15955	4.01997	4.13347	4.12024	4.12832	2.15415	4.13721	2.13119
3	5300001	5400000	2.03921	2.02397	2.05427	2.20762	2.27422	2.19681	5.56652	5.34294	5.26462	5.65144	5.73799	5.44937	2.21882	5.50972	2.22595
3	5400001	5500000	1.99154	1.98883	2.00962	2.17231	2.2056	2.16867	4.32059	4.0863	4.08568	4.26224	4.28565	4.26453	2.20192	4.20686	2.18213
3	5500001	5600000	1.96586	1.99814	2.19686	2.20168	2.26219	2.18805	4.3375	4.14178	4.07424	4.31884	4.28085	4.21113	2.20231	4.22936	2.21707
3	5600001	5700000	1.94753	1.98373	2.07158	1.97858	1.97264	1.95967	4.17176	4.04515	3.99117	4.31317	4.17607	4.12702	2.07059	4.13793	1.97028
3	5700001	5800000	2.00254	1.94673	1.96513	0.0707064	0.0788673	0.0502821	1.04233	1.13361	1.13173	1.10112	1.10395	1.08756	0.0645839	1.10204	0.065452
3	5800001	5900000	1.99521	1.71916	1.90932	0.301123	0.330956	0.241567	1.22422	1.28759	1.26033	1.20551	1.26782	1.25196	0.310551	1.24874	0.288747
3	5900001	6000000	2.04105	2.02449	2.0733	2.13007	2.13823	2.22595	4.1421	3.97511	3.90879	4.27482	4.22086	4.1123	2.18498	4.10191	2.16432
3	6000001	6100000	1.9732	2.01189	1.88752	2.22266	2.21927	2.17187	4.5432	4.43226	4.40024	4.61587	4.66706	4.53382	2.22269	4.53056	2.20448
3	6100001	6200000	1.9622	1.89358	2.04656	2.19802	2.21056	2.14749	5.20833	4.92742	4.94263	5.3377	5.18967	5.20881	2.17715	5.11863	2.18519
3	6200001	6300000	1.90351	1.99815	2.11659	2.46448	2.46458	2.34856	3.93267	3.9363	3.91773	4.02264	4.23205	4.02724	2.43139	4.00659	2.42525
3	6300001	6400000	1.92918	1.93926	1.9445	1.95885	1.91999	2.00411	3.53928	3.6184	3.56776	3.60906	3.69379	3.60292	2.01524	3.60528	1.96068
3	6400001	6500000	1.9512	2.01533	1.97527	2.67407	2.55639	2.64452	3.74233	3.82637	3.69715	3.90485	4.31685	3.94653	2.58967	3.89147	2.62451
3	6500001	6600000	1.98054	1.92033	1.88767	2.69463	2.77507	2.74863	3.7259	3.73245	3.73683	3.68967	3.87597	3.72486	2.74993	3.75162	2.73924
3	6600001	6700000	2.15659	1.85012	1.81579	3.10829	3.03622	3.04225	4.041	4.09868	4.07851	4.0798	4.32854	4.05019	3.09192	4.12404	3.06208
3	6700001	6800000	1.64125	2.38203	2.03544	2.47654	2.4328	2.51566	3.69521	3.77808	3.83227	3.82165	3.98238	3.91772	2.39897	3.82078	2.47477
3	6800001	6900000	1.13331	3.02244	2.74738	4.74131	4.47702	4.58052	5.79722	5.52764	5.94204	5.67734	5.7418	5.71199	4.51376	5.73558	4.59833
3	6900001	7000000	0.865568	2.08965	2.26811	4.40053	4.3495	4.73136	5.85223	5.57452	5.73672	6.17557	5.8588	5.90463	4.02205	5.83628	4.49066
3	7000001	7100000	0.955424	1.68968	2.5431	2.89113	2.87046	2.84443	4.71799	4.62503	4.49293	4.67497	4.89217	4.72854	2.8325	4.67882	2.86861
3	7100001	7200000	1.95486	1.95655	2.03259	3.05159	3.04564	3.13092	4.97239	4.9071	4.70994	5.14439	5.04214	4.97214	3.11118	4.95303	3.0758
3	7200001	7300000	2.07039	1.93573	1.94414	2.88924	2.89156	2.94249	4.77528	4.69465	4.64121	4.96662	5.04236	4.81215	2.89399	4.82154	2.90766
3	7300001	7400000	2.03371	2.04594	1.98556	2.91585	3.06365	3.06039	3.93659	3.91606	3.96456	4.11753	4.10762	3.97032	2.97709	4.00754	3.0125
3	7400001	7500000	2.06306	1.96635	1.89313	2.93332	2.90955	3.00147	3.85377	3.85743	3.85081	3.94344	3.86949	3.89839	2.96278	3.87483	2.94786
3	7500001	7600000	1.97137	2.01258	2.0446	2.92969	3.01171	2.99352	3.90154	3.89062	3.84886	4.08801	4.21385	4.02466	3.01333	3.98617	2.9781
3	7600001	7700000	1.96403	2.05233	2.04132	3.08538	3.13854	3.25135	4.06031	4.07394	3.8959	4.25727	4.11063	4.0836	3.11254	4.07797	3.15767
3	7700001	7800000	2.06306	2.0408	1.94639	2.96199	2.95967	3.05688	3.91955	3.93814	4.08074	4.04453	4.08302	4.05512	2.97788	4.01258	2.99251
3	7800001	7900000	1.02695	1.83107	0.639202	2.24112	2.21358	2.12574	2.72995	2.80461	2.82934	2.96271	2.74631	2.86949	2.19979	2.81339	2.19292
3	7900001	8000000	0.946257	2.29017	1.64414	0.151426	0.105501	0.12322	0.146645	0.420889	0.397636	0.1876	0.479951	0.233947	0.118135	0.294354	0.125327
3	8000001	8100000	2.00438	1.95105	2.06258	2.89403	2.96855	3.04965	3.97578	3.93801	3.98306	3.85991	4.04457	3.933	2.94097	3.9598	2.97007
3	8100001	8200000	1.97687	1.93269	2.03489	2.99126	3.05348	3.13984	4.02829	3.89348	3.873	4.02018	4.04035	4.04717	3.06766	3.9704	3.06092
3	8200001	8300000	2.00988	2.03887	2.07654	3.1481	3.29383	3.35976	4.18094	4.16369	4.10983	4.19048	4.21705	4.19071	3.28054	4.17225	3.26602
3	8300001	8400000	2.05389	1.96157	1.94369	2.98068	3.07899	3.07709	3.95034	3.85613	3.71051	4.01718	4.10094	3.92887	3.09021	3.92469	3.04524
3	8400001	8500000	1.92919	1.91199	1.86202	2.78599	2.90537	2.99508	4.776	4.50947	4.42253	4.59671	4.63077	4.60631	2.90385	4.58556	2.89421
3	8500001	8600000	1.99337	1.97687	1.96682	3.08385	3.11437	3.04782	4.83789	4.87744	4.74832	5.14574	5.13044	4.94395	3.09965	4.94536	3.08189
3	8600001	8700000	1.81549	1.94496	2.24579	4.10589	4.14628	3.90796	4.04643	3.98779	3.97428	4.16308	4.16539	4.10784	4.06482	4.06655	4.05202
3	8700001	8800000	2.05938	2.075	1.97344	4.03036	4.03965	4.23928	3.92192	3.90727	3.86033	4.05599	3.99465	3.92232	4.07849	3.94743	4.10198
3	8800001	8900000	2.07773	1.89269	1.94888	3.85901	3.94584	4.1427	3.97502	3.85456	3.77038	4.05029	3.96063	3.89884	3.98289	3.92093	3.98076
3	8900001	9000000	2.04656	1.86355	1.85258	3.93622	4.05772	4.10846	3.21609	3.1751	3.0749	3.21506	3.3434	3.15747	4.05509	3.20375	4.03348
3	9000001	9100000	1.97503	1.97241	2.07609	4.09464	4.0564	4.20606	3.22583	3.29581	3.09568	3.36623	3.34914	3.24092	4.20115	3.26503	4.11855
3	9100001	9200000	2.53435	1.9986	1.92396	2.5651	2.60385	2.6717	2.4221	2.44916	2.38252	2.5431	2.52278	2.45067	2.61271	2.46319	2.61318
3	9200001	9300000	2.00616	1.9265	1.96709	3.90917	3.8824	3.99936	2.95424	2.8522	2.79674	3.02476	3.00669	2.93919	3.96254	2.92558	3.92999
3	9300001	9400000	1.98421	2.00066	2.05805	4.16714	4.17546	4.28069	4.07629	3.90565	3.88231	4.12017	4.08345	4.00393	4.2095	4.01234	4.20745
3	9400001	9500000	1.62844	2.13212	1.94841	3.91112	3.91011	4.02341	4.13458	4.0828	3.95915	4.0869	4.47828	4.19226	3.96097	4.14476	3.94786
3	9500001	9600000	1.66505	2.8252	0.560896	1.48188	1.42998	1.45083	1.19815	1.12504	1.08624	1.06246	1.00482	1.08229	1.44835	1.09346	1.45408
3	9600001	9700000	1.08563	1.32435	1.43621	0.396355	0.536297	0.327895	0.45435	0.466588	0.435282	0.296101	0.385915	0.357856	0.398593	0.402351	0.411536
3	9700001	9800000	1.22131	1.44202	1.50899	4.02099	4.15835	4.19768	3.56357	3.56632	3.65894	3.38399	3.89671	3.70877	4.11699	3.61009	4.12497
3	9800001	9900000	2.02271	2.01806	1.93961	3.86254	3.8175	4.03198	2.79077	2.93238	2.98279	2.83976	2.95574	2.89342	3.85224	2.89937	3.90293
3	9900001	10000000	1.88701	1.95245	1.71841	3.72097	3.71246	3.87856	2.7096	2.82054	2.8042	2.90597	2.85396	2.80862	3.78035	2.8181	3.7699
3	10000001	10100000	2.07406	2.06505	2.01111	3.77609	3.79749	4.01246	2.8953	2.96778	2.8846	2.90979	2.97484	2.9147	3.87377	2.92622	3.86056
3	10100001	10200000	2.05389	2.01026	1.92188	3.398	3.28263	3.56075	2.7885	2.90291	2.98945	2.79263	2.87692	2.88458	3.40447	2.86911	3.41189
3	10200001	10300000	2.00071	2.08314	1.93146	3.85655	3.89076	4.05745	2.88772	3.02274	3.09328	2.9342	3.1357	2.99147	3.91375	3.01328	3.93395
3	10300001	10400000	2.0869	2.05392	1.89918	3.73409	3.75058	3.88241	3.54135	3.61873	3.70145	3.549	3.78762	3.68685	3.81294	3.63843	3.78845
3	10400001	10500000	2.05022	2.03052	1.88551	3.17713	3.09364	3.29893	3.85564	3.98877	3.98339	3.98132	4.06134	3.99715	3.20074	3.97353	3.18879
3	10500001	10600000	2.03188	1.9308	2.00288	2.07845	2.1493	2.25454	3.72086	3.79834	3.5849	3.7873	3.92354	3.80635	2.17552	3.76136	2.15956
3	10600001	10700000	1.91443	2.11241	2.1348	4.02256	3.96284	4.02163	3.07673	3.14878	3.12739	3.13098	3.18894	3.15661	4.02493	3.13435	4.00225
3	10700001	10800000	1.98604	1.99981	1.99092	4.00719	4.10018	4.09398	3.23579	3.3042	3.30268	3.24385	3.34192	3.25069	4.08152	3.28544	4.0669
3	10800001	10900000	2.01721	2.01682	2.04429	3.91066	3.93511	3.84123	3.20097	3.38361	3.35336	3.3794	3.56657	3.33996	3.90818	3.37479	3.89546
3	10900001	11000000	2.02822	1.67825	1.74485	3.40404	3.49133	3.43073	2.6315	2.67868	2.59135	2.53624	2.45304	2.64038	3.39716	2.57697	3.44184
3	11000001	11100000	1.92919	1.99578	1.77054	2.91861	2.93715	3.15077	2.52468	2.56305	2.44955	2.49879	2.64019	2.54122	3.13087	2.53445	3.00036
3	11100001	11200000	1.91085	2.1008	2.01117	3.43251	3.58042	3.58153	2.76128	2.80341	2.69566	2.78664	2.87891	2.80806	3.55825	2.78455	3.53079
3	11200001	11300000	2.02455	2.13837	1.92515	3.74621	3.68525	3.87414	3.03383	3.11998	2.96363	2.99795	2.99522	3.01339	3.77512	3.02165	3.76772
3	11300001	11400000	1.89801	2.02429	1.92683	3.84813	3.87499	4.03484	2.97288	2.95916	3.01417	2.90891	2.94833	2.9443	3.93336	2.96049	3.91846
3	11400001	11500000	2.02087	2.08199	2.02376	4.08803	4.0944	4.07698	3.19455	3.04559	3.06209	3.12372	3.21769	3.10662	4.06403	3.12797	4.08646
3	11500001	11600000	1.98787	2.12003	2.03268	4.22442	4.33998	4.35316	3.23262	3.13214	3.19363	3.23588	3.31045	3.20195	4.31284	3.22042	4.30546
3	11600001	11700000	1.96587	1.96745	2.07309	6.28226	6.48813	6.53964	2.42729	2.39731	2.30412	2.38408	2.40921	2.32813	6.45672	2.38401	6.43571
3	11700001	11800000	1.9952	2.11576	2.12902	7.23773	7.14972	7.39235	2.16658	2.19874	2.04941	2.29282	2.21037	2.20249	7.2659	2.18214	7.25924
3	11800001	11900000	2.02455	1.93738	1.58538	5.9424	5.93144	6.01183	1.84858	1.87963	1.83478	1.94648	1.9081	1.87616	6.01891	1.88308	5.96178
3	11900001	12000000	2.10157	1.37671	1.86129	5.02515	5.26613	5.1505	1.80683	1.85933	1.75076	1.78914	1.74162	1.7851	5.19436	1.78904	5.14632
3	12000001	12100000	1.68527	2.53899	0.673675	7.33701	7.27824	7.41161	2.0253	2.0418	2.0127	1.94749	1.98194	2.00481	7.27685	2.00156	7.34209
3	12100001	12200000	2.03188	1.88984	2.00451	6.52791	6.81447	6.8431	2.31733	2.30211	2.19199	2.29763	2.24249	2.28429	6.80034	2.26983	6.72697
3	12200001	12300000	1.95119	1.9341	1.96435	5.73033	5.79048	5.79385	4.61237	4.71195	4.32112	4.66954	4.88144	4.61885	5.82183	4.63563	5.77148
3	12300001	12400000	1.13331	1.15604	1.3156	5.64943	5.4491	5.59443	4.02751	4.22184	4.04429	4.21718	4.53174	4.11967	5.56843	4.20468	5.56368
3	12400001	12500000	0.933418	1.60639	1.73941	6.27209	6.24307	5.99977	4.98644	5.25546	5.29496	5.07552	5.44061	5.18508	5.90852	5.20809	6.17042
3	12500001	12600000	1.01227	1.4182	1.55345	4.62036	3.68112	3.91326	3.71925	3.67225	3.36651	3.35489	3.10389	3.55891	3.88221	3.43582	4.05258
3	12600001	12700000	0.792215	0.710006	1.05968	2.34831	2.00575	2.16305	2.17361	2.34457	2.18932	2.19108	2.17957	2.24772	2.15525	2.21471	2.16787
3	12700001	12800000	0.986594	1.91109	1.85283	4.28307	4.00893	4.41021	3.62883	3.59774	3.63472	3.44092	3.50481	3.54279	4.29736	3.56058	4.23072
3	12800001	12900000	1.18832	2.0713	2.14734	8.55762	8.19126	8.0817	5.09601	5.06057	4.83259	5.04091	5.03446	5.07507	8.23144	5.01204	8.27438
3	12900001	13000000	1.96953	2.06285	2.059	8.43983	8.60346	8.39616	5.12924	4.97544	4.8618	5.09263	5.19279	5.08679	8.44781	5.049	8.47935
3	13000001	13100000	1.9512	1.99664	1.98166	7.34977	6.97187	7.12786	5.4904	5.30724	5.19912	5.43477	5.54795	5.36168	7.20429	5.3944	7.14815
3	13100001	13200000	1.97504	2.00588	2.04078	3.89611	3.88786	3.82872	4.26254	4.14599	4.01577	4.33784	4.34649	4.20913	3.87098	4.21984	3.87078
3	13200001	13300000	2.06856	1.95038	1.87762	3.77567	3.64302	3.57406	4.69107	4.67773	4.39657	4.59312	4.53049	4.6078	3.69147	4.57651	3.6633
3	13300001	13400000	2.02088	1.93973	1.87981	3.78446	3.7508	3.84994	4.65695	4.80949	4.99562	4.80189	4.99437	4.90158	3.78715	4.84994	3.79484
3	13400001	13500000	1.92919	1.85206	1.6699	3.37592	3.35571	3.30224	4.20627	4.52985	4.41374	4.25443	4.40481	4.4211	3.35569	4.36025	3.34448
3	13500001	13600000	1.25067	1.17854	0.596239	2.78294	3.04474	2.77539	3.47325	3.62479	3.6636	3.45351	3.369	3.54321	2.81804	3.5151	2.86501
3	13600001	13700000	1.3497	1.91077	1.45315	3.64891	3.74396	3.77997	4.69552	4.74385	4.96468	4.56539	4.70234	4.74933	3.66835	4.7326	3.72387
3	13700001	13800000	2.02271	2.18352	1.97931	4.167	4.25897	4.24093	5.07532	5.12606	5.16399	5.10708	5.19058	5.09922	4.27966	5.13245	4.22211
3	13800001	13900000	1.96769	1.94915	2.03473	3.09631	3.13163	3.07384	4.00448	4.02309	4.01465	4.13113	4.1949	4.08091	3.11363	4.07295	3.1005
3	13900001	14000000	1.97503	2.03845	2.06432	3.20983	3.21945	3.18268	3.84003	3.78772	3.85729	3.92362	4.02158	3.88297	3.18801	3.88522	3.20395
3	14000001	14100000	2.00988	2.04801	2.07013	2.47923	2.53455	2.55417	3.07534	3.10797	2.95256	3.15813	3.06804	3.19314	2.50909	3.07165	2.52245
3	14100001	14200000	1.94569	1.77235	1.93737	2.32445	2.28108	2.27708	3.97371	3.94579	3.89827	4.14342	4.04404	3.99758	2.27745	4.00014	2.29411
3	14200001	14300000	2.01355	1.91295	1.86216	3.14581	3.09743	3.0045	4.83532	4.68822	4.60544	4.69627	4.62005	4.6992	3.07577	4.68836	3.08202
3	14300001	14400000	1.37718	0.923809	0.849808	2.95698	2.85058	2.81304	4.61135	4.29576	4.27838	4.35139	4.34183	4.44722	2.91112	4.37411	2.87289
3	14400001	14500000	1.98971	1.8799	1.99811	4.6579	4.62031	4.61823	5.14034	4.89601	4.8184	5.11394	4.9518	5.00698	4.59118	4.98254	4.63211
3	14500001	14600000	2.00621	2.06942	2.02557	5.99642	6.00865	6.47475	7.01961	6.70608	6.60423	6.87379	6.89745	6.76609	6.18816	6.81864	6.15598
3	14600001	14700000	2.05389	1.89872	1.88619	3.88305	3.97372	3.93869	4.92449	4.66086	4.58945	5.12783	5.02134	4.84588	3.95676	4.86036	3.93164
3	14700001	14800000	2.10157	0.363307	1.70643	0.651095	0.765121	0.69894	0.832071	0.848652	0.852289	0.689072	0.797856	0.829874	0.744044	0.801555	0.703512
3	14800001	14900000	2.07039	0.75983	2.16229	0.120297	0.126449	0.0644127	0.107806	0.129996	0.169661	0.125039	0.148425	0.120444	0.09456	0.134568	0.0993225
3	14900001	15000000	1.12964	0.655922	1.91546	0.236423	0.263273	0.225168	0.218682	0.277044	0.233801	0.271697	0.297905	0.254248	0.220194	0.258151	0.241102
3	15000001	15100000	1.90718	1.88441	1.93916	3.83305	3.84655	4.01225	4.96444	4.7486	4.63789	5.01699	4.90733	4.89458	3.87244	4.85299	3.89644
3	15100001	15200000	2.15659	1.97697	1.92983	3.09005	3.03014	3.08693	3.14793	3.19748	3.13862	3.02862	3.10429	3.15456	3.10443	3.12288	3.06892
3	15200001	15300000	1.4854	6.69802	3.10311	4.80953	4.94172	4.64297	3.96244	4.29246	4.31998	4.06272	4.18963	4.09446	4.8631	4.16321	4.79651
3	15300001	15400000	1.87784	3.67442	1.75947	5.97564	5.91598	6.18156	5.3499	5.39465	5.49076	4.87095	5.13943	5.35861	5.93193	5.24438	6.02333
3	15400001	15500000	2.40415	1.65746	0.493197	2.01332	2.06503	1.89935	1.81666	1.90712	1.87721	1.75325	1.80787	1.81192	2.00684	1.83162	1.99135
3	15500001	15600000	1.3497	1.84408	1.59294	2.71354	2.5797	2.70811	2.4925	2.67121	2.63781	2.49508	2.48112	2.58089	2.82825	2.55425	2.66639
3	15600001	15700000	1.99704	2.08129	1.91634	7.84484	8.04934	8.1412	5.79645	6.07165	5.87159	6.11875	6.15875	5.90954	8.11779	6.00172	8.01083
3	15700001	15800000	2.0007	1.88804	1.88804	6.10365	6.07797	6.11769	4.83054	4.98075	4.99471	4.87567	4.95241	4.9392	5.93753	4.92641	6.09975
3	15800001	15900000	1.81916	1.37122	1.52352	4.04716	3.93922	4.0576	3.03765	3.13646	3.24759	2.99597	3.06015	3.09986	4.10906	3.09431	4.0143
3	15900001	16000000	1.64311	1.34127	1.50691	3.58154	3.45526	3.42114	2.75411	2.83972	3.09564	2.71364	2.83474	2.89205	3.55057	2.84456	3.4853
3	16000001	16100000	2.28495	1.54846	1.68416	5.64263	5.76542	5.98462	4.30946	4.30673	4.41648	4.08281	4.42407	4.24984	5.73818	4.30611	5.79584
3	16100001	16200000	2.07956	1.9375	1.88375	3.96921	3.90041	4.23679	4.75973	4.88719	4.98491	4.93265	5.33604	5.04071	4.07633	4.97645	4.03289
3	16200001	16300000	2.06123	2.04888	2.0188	4.49571	4.43621	4.43523	5.29758	5.27903	5.28329	5.47783	5.43308	5.37742	4.44579	5.3535	4.45563
3	16300001	16400000	1.98787	2.01149	2.06496	7.69485	7.88916	7.79485	6.09924	5.78136	5.66315	6.09332	5.60318	5.92133	7.98006	5.84427	7.79255
3	16400001	16500000	1.9732	1.90217	2.19243	5.50427	5.58747	5.68661	5.14953	5.02319	4.72639	5.25937	5.07328	5.05407	5.60983	5.04313	5.59229
3	16500001	16600000	1.98786	1.9962	2.12157	4.11984	4.31718	4.33294	5.68246	5.37825	5.20916	5.70735	5.24513	5.41518	4.24978	5.44035	4.25553
3	16600001	16700000	2.00071	1.95572	2.10877	4.20353	4.27567	4.3616	4.53593	4.2732	4.27002	4.4526	4.46063	4.36632	4.32617	4.39715	4.27978
3	16700001	16800000	2.02271	1.92388	1.96113	4.06861	4.17008	4.20622	4.14193	3.9858	3.90811	3.94957	3.97989	4.00409	4.13798	3.99228	4.14789
3	16800001	16900000	1.96036	2.07337	2.12738	7.82898	8.05096	8.01674	5.16022	5.0128	4.9563	5.09921	5.46848	5.13653	8.07623	5.13636	7.96496
3	16900001	17000000	1.94386	1.87369	2.03959	4.34731	4.38142	4.2247	4.15452	3.99337	3.86139	4.18338	4.04542	4.07614	4.29052	4.04594	4.31728
3	17000001	17100000	1.97137	1.96237	1.94686	4.12953	4.16199	4.1178	4.28938	4.07181	3.95471	4.2658	4.24693	4.17032	4.12387	4.16365	4.1364
3	17100001	17200000	1.97499	2.07417	1.96033	4.17881	4.24125	4.29381	4.30386	4.20043	4.16934	4.42451	4.3626	4.30787	4.24504	4.29107	4.23769
3	17200001	17300000	1.96953	1.96354	2.00427	4.03141	4.03833	4.00204	5.52411	5.13707	5.15787	5.42609	5.55865	5.34519	4.05282	5.35773	4.0239
3	17300001	17400000	1.91266	1.99359	2.07485	4.24732	4.2243	4.30715	6.41633	6.06424	6.09851	6.60622	6.44235	6.20743	4.2934	6.32203	4.25945
3	17400001	17500000	2.06123	2.04411	1.86788	4.86477	4.91362	4.76503	6.97347	6.24814	6.55922	6.40761	6.8851	6.592	4.8041	6.60894	4.84741
3	17500001	17600000	2.00254	2.08232	2.05483	3.90522	3.90385	3.96031	4.94743	4.95457	5.23483	4.67909	4.94663	4.92027	3.91592	4.94939	3.92304
3	17600001	17700000	2.0924	2.00746	1.88599	4.50224	4.48884	4.68541	4.56522	4.64121	4.8998	4.51375	4.78784	4.73214	4.54765	4.67939	4.55796
3	17700001	17800000	2.04289	2.06263	1.95345	4.03704	3.97749	4.11643	4.48098	4.71463	4.97781	4.57776	4.83071	4.74954	4.0023	4.71308	4.04326
3	17800001	17900000	2.0869	2.03735	1.90109	3.78595	3.75466	3.77962	4.63887	4.79674	5.03384	4.68068	5.03772	4.81779	3.75345	4.8346	3.77338
3	17900001	18000000	2.00804	2.00834	1.86196	3.6374	3.64253	3.73956	4.44604	4.55779	4.5355	4.43516	4.72004	4.57349	3.71277	4.53776	3.67286
3	18000001	18100000	2.03555	2.06019	1.91996	3.77001	3.72659	3.80416	4.55136	4.73416	4.85809	4.59546	4.92779	4.69251	3.78103	4.73114	3.76678
3	18100001	18200000	2.09239	2.08525	2.07489	3.68069	3.70139	3.72376	4.48	4.74468	4.76129	4.51451	4.78646	4.65197	3.68952	4.65551	3.7019
3	18200001	18300000	2.00988	1.71042	2.30456	3.63268	3.66557	3.76095	4.53165	4.52541	4.58155	4.59438	4.68513	4.67106	3.71851	4.58326	3.686
3	18300001	18400000	2.0814	1.99418	1.95444	3.26841	3.33295	3.26674	4.50806	4.53245	4.38243	4.61443	4.70684	4.5944	3.29756	4.54755	3.28922
3	18400001	18500000	2.0759	2.00131	1.92438	2.89954	2.96458	3.02329	4.66148	4.80382	4.80592	4.84589	4.89087	4.85712	2.90817	4.80098	2.96204
3	18500001	18600000	2.01721	2.07954	2.05993	3.90851	4.05647	3.98303	4.9619	4.90683	4.73638	5.13182	5.25981	4.96053	3.96772	4.99606	3.98221
3	18600001	18700000	1.93286	1.94865	1.92974	3.7793	3.85319	3.83281	4.8309	4.78722	4.68146	4.90986	5.0646	4.85895	3.83277	4.85312	3.82164
3	18700001	18800000	1.41937	2.23047	2.20688	3.86554	3.90655	4.00845	4.64832	4.69596	4.56212	4.85558	4.90853	4.80587	3.89219	4.73234	3.92639
3	18800001	18900000	1.91452	1.94354	1.99304	4.07641	4.15038	4.14606	5.02773	4.93085	4.83462	5.04193	5.05829	4.91997	4.06426	4.97796	4.12414
3	18900001	19000000	1.80261	1.93943	1.79964	3.78377	3.79339	3.73621	4.75738	4.61928	4.48837	4.44894	4.64691	4.62817	3.81555	4.59082	3.77104
3	19000001	19100000	1.37533	1.07513	1.96655	3.77295	4.00019	3.88248	4.50925	4.48239	6.96805	4.31417	4.33998	5.0038	3.94158	4.83306	3.8841
3	19100001	19200000	1.98237	2.03972	2.03159	3.91062	4.02887	3.85155	6.24691	6.13833	7.50159	6.37267	6.5858	6.50214	3.93668	6.55179	3.92966
3	19200001	19300000	2.06489	1.97842	1.93608	3.85137	3.81104	3.91276	4.83769	4.77356	5.70983	4.92884	5.00022	5.01808	3.86723	5.03927	3.85816
3	19300001	19400000	1.90535	1.92577	1.97803	4.0054	3.94778	4.05558	4.91429	4.85348	5.81465	4.76135	5.01273	4.99886	4.05371	5.05788	4.00268
3	19400001	19500000	1.55142	2.24125	3.38494	4.20696	4.37812	4.4049	5.03655	5.00352	6.44008	4.95616	4.913	5.3145	4.4231	5.24033	4.3291
3	19500001	19600000	1.18465	1.8837	3.86345	5.38598	5.44074	5.2657	5.84335	5.90252	5.93787	5.75995	5.50066	5.7975	5.29578	5.78672	5.36364
3	19600001	19700000	1.11497	1.64702	1.12993	2.33341	2.03339	2.24993	2.21429	2.17349	2.91775	2.06618	1.84759	2.32702	2.1955	2.21739	2.20188
3	19700001	19800000	1.83933	1.94518	1.89908	3.72415	3.8281	3.9293	4.66818	4.59845	5.29344	4.76452	4.59862	4.83639	3.83101	4.77781	3.82627
3	19800001	19900000	1.61377	2.22647	1.97653	4.55516	4.43992	4.60936	5.33816	5.15047	6.10047	5.2615	5.36981	5.42174	4.4333	5.43418	4.53426
3	19900001	20000000	2.02088	1.9549	1.91178	3.94794	4.01293	4.00212	4.59481	4.64122	5.75955	4.70349	4.85917	4.90806	4.01098	4.89389	3.98756
3	20000001	20100000	2.09607	1.99313	1.90925	3.80874	3.93463	3.95947	4.57557	4.65507	5.52553	4.6148	4.63921	4.83369	3.86502	4.78926	3.90038
3	20100001	20200000	2.04838	1.83533	1.75367	3.47426	3.50288	3.50732	4.08962	4.26787	5.019	4.08032	4.16981	4.42598	3.55911	4.31186	3.49479
3	20200001	20300000	2.03188	2.00131	1.33696	2.89521	3.02763	2.95082	3.46895	3.67339	4.35629	3.53746	3.73483	3.73069	2.91475	3.7417	2.95739
3	20300001	20400000	1.37892	1.14604	1.20424	1.75259	1.80463	1.73221	2.00067	1.94296	2.25334	1.92422	1.9546	2.08157	1.77525	2.01167	1.76288
3	20400001	20500000	1.50007	1.0111	1.20588	1.9483	1.78593	1.74021	2.16318	2.28079	2.73499	2.00865	2.14268	2.29658	1.82328	2.25319	1.82267
3	20500001	20600000	1.06179	0.625074	0.581804	1.56188	1.6128	1.4	1.437	1.48685	1.7169	1.22819	1.50079	1.47113	1.517	1.46559	1.52213
3	20600001	20700000	1.04344	0.410293	0.524672	0.249863	0.346902	0.250734	0.212421	0.378591	0.255276	0.230416	0.250397	0.257522	0.262949	0.259839	0.279066
3	20700001	20800000	0.942589	1.18312	1.88644	0.105933	0.13035	0.0467857	0.0632139	0.11891	0.076012	0.0749274	0.0498905	0.0740524	0.0980039	0.0734369	0.0864475
3	20800001	20900000	0.623503	0.294158	1.31195	0.0207563	0.0207873	0.0275962	0.0196892	0.0409983	0.0287739	0.0257897	0.02716	0.0314249	0.0250662	0.0276869	0.0228349
3	20900001	21000000	0.772023	1.08865	2.09479	0.0337409	0.02343	0.0290748	0.0320015	0.0803293	0.0398266	0.0396658	0.034735	0.0522591	0.0268503	0.0426462	0.0284325
3	21000001	21100000	0.84723	0.498853	2.68296	0.0549605	0.0572786	0.0580057	0.0407227	0.0911642	0.0617842	0.0481334	0.0529172	0.0619723	0.046868	0.0566652	0.0567333
3	21100001	21200000	0.953592	1.20597	0.913411	1.39189	1.79883	1.68042	2.0476	2.01816	2.42339	2.00253	1.99988	2.05367	1.66193	2.09238	1.61437
3	21200001	21300000	0.990269	2.38433	0.138011	1.85435	1.67717	1.63889	2.18049	2.19347	2.78792	2.09617	2.41826	2.32355	1.71214	2.32262	1.72097
3	21300001	21400000	1.02878	3.27377	0.239642	2.01342	2.21616	2.17873	2.03503	2.00146	2.15714	1.91446	1.80072	1.97617	2.20543	1.97814	2.13425
3	21400001	21500000	1.01594	1.63338	1.02751	1.01017	1.04043	0.894566	1.05759	1.10453	1.02386	1.00631	0.968236	1.03522	0.990535	1.03107	0.979655
3	21500001	21600000	0.975591	1.36553	3.02208	0.0792731	0.0560144	0.127428	0.107298	0.249885	0.134801	0.102093	0.117971	0.141074	0.0710205	0.134202	0.0827111
3	21600001	21700000	1.00861	1.92488	4.20775	0.929931	0.918831	0.857557	1.08218	1.24342	1.80554	1.0197	1.51521	1.35883	0.908155	1.30285	0.901536
3	21700001	21800000	0.988433	1.14699	3.72024	4.17044	3.98751	4.17774	5.68474	5.4296	7.24346	5.2916	5.34665	5.74783	3.93576	5.7573	4.11095
3	21800001	21900000	0.995769	1.77176	1.69159	3.31384	3.57933	3.62854	4.07173	4.51665	5.33303	3.89574	3.82259	4.45521	3.47283	4.29441	3.50446
3	21900001	22000000	1.01594	0.0399638	2.24201	7.1899	7.44006	7.59759	7.37271	7.52909	9.59342	7.60084	7.64571	7.84407	7.41455	7.90905	7.40727
3	22000001	22100000	1.01227	0.01391	4.60452	3.45115	3.55413	3.41251	2.67386	2.93087	3.60582	2.47392	2.62038	2.8603	3.39784	2.83516	3.47209
3	22100001	22200000	1.04161	0.064822	1.63778	0.409465	0.43297	0.403057	0.484749	0.468848	0.456043	0.350845	0.37477	0.433483	0.401781	0.423533	0.414967
3	22200001	22300000	1.00861	0.466943	0.668001	0.863722	0.76902	0.714274	0.659627	0.801409	1.0733	0.571956	0.618716	0.738566	0.752574	0.725347	0.779936
3	22300001	22400000	0.825224	3.86112	1.85343	1.04252	1.19044	1.01376	0.601017	0.752909	1.20278	0.606358	0.817761	0.8076	1.08224	0.769546	1.07955
3	22400001	22500000	0.839887	2.16933	1.84973	3.73916	3.40777	3.02273	3.00754	3.09445	3.774	2.80183	2.90008	3.16644	3.50979	3.09806	3.37713
3	22500001	22600000	0.922415	2.04286	1.94021	4.18503	4.13805	4.16286	4.67259	4.39799	5.90307	4.70843	4.80427	4.97466	4.10772	4.87168	4.16194
3	22600001	22700000	0.891242	2.01999	2.11181	5.1028	5.23609	5.23624	6.41324	6.26761	7.36153	6.31197	6.20238	6.44196	5.17223	6.49792	5.19133
3	22700001	22800000	1.04895	1.40731	2.57398	0.797571	0.912137	0.765192	1.12066	1.06461	1.29888	1.05294	1.04682	1.13038	0.804863	1.11302	0.822621
3	22800001	22900000	1.01227	0.240451	0.506665	0.354766	0.461979	0.271717	0.47804	0.55337	0.565867	0.44105	0.545174	0.557338	0.326441	0.514332	0.354454
3	22900001	23000000	1.03245	0.479251	1.92284	2.01489	2.09998	1.9352	1.78914	1.66665	2.18394	1.66145	1.45221	1.76185	2.0351	1.7348	2.01557
3	23000001	23100000	1.02511	0.140464	0.101336	0.2407	0.274812	0.19045	0.256356	0.389651	0.300912	0.228023	0.306399	0.29726	0.271533	0.291371	0.232683
3	23100001	23200000	1.02878	0.121281	0.53931	0.496351	0.511434	0.512512	0.412543	0.612263	0.516973	0.43576	0.529596	0.483467	0.540249	0.496379	0.506712
3	23200001	23300000	0.913248	0.0604177	3.08784	0.294402	0.453487	0.341052	0.417491	0.487997	0.468304	0.390644	0.352598	0.392516	0.350792	0.420466	0.357088
3	23300001	23400000	0.96276	3.73134	0.584981	4.86688	4.66176	4.90432	4.45798	4.30994	4.07287	4.41877	4.62632	4.32819	4.8044	4.3733	4.8098
3	23400001	23500000	0.993936	0.360479	2.07698	1.73664	1.93533	1.86111	1.45866	1.51063	1.8895	1.69223	1.52342	1.55933	1.77362	1.60749	1.84252
3	23500001	23600000	1.01227	0.0283138	0.083637	0.086288	0.0811455	0.0869274	0.118222	0.167222	0.223709	0.06593	0.105502	0.130617	0.0851326	0.1252	0.0847469
3	23600001	23700000	0.904077	0.00964061	0.021212	0.0231168	0.0207998	0.023254	0.0229861	0.0319235	0.0359972	0.0228226	0.0171633	0.0279041	0.024652	0.0252908	0.0223612
3	23700001	23800000	0.997604	0.029683	0.0696111	0.0344144	0.0327628	0.0243198	0.0585583	0.11608	0.0498411	0.0386861	0.0212252	0.0659101	0.0332008	0.0488504	0.0301551
3	23800001	23900000	0.933404	0.829524	1.77905	0.215362	0.224649	0.141869	0.24415	0.396833	0.277242	0.244077	0.21808	0.257891	0.185814	0.269807	0.190044
3	23900001	24000000	1.04895	0.211756	0.0877992	3.66483	3.47284	3.46069	4.22124	4.44369	5.35492	4.00379	4.45942	4.45532	3.56094	4.47442	3.53157
3	24000001	24100000	1.02144	0.18487	0.365314	0.419778	0.467968	0.435663	0.580382	0.56633	0.672501	0.579446	0.599266	0.61416	0.452168	0.598442	0.440686
3	24100001	24200000	0.984766	0.2106	0.724787	0.116131	0.171569	0.0985391	0.164772	0.246236	0.286145	0.139629	0.213775	0.199603	0.128974	0.203213	0.125217
3	24200001	24300000	0.988433	0.0798161	0.495157	0.602392	0.753437	0.575912	0.609106	0.655385	0.708163	0.592573	0.715533	0.647319	0.635654	0.654243	0.639382
3	24300001	24400000	0.91508	0.910753	1.89075	1.50772	1.05009	1.52383	1.08092	1.23876	1.0244	1.12123	1.20621	1.14248	1.403	1.13155	1.3412
3	24400001	24500000	0.975598	0.338517	0.283683	1.24092	1.38205	1.16543	1.19785	1.12655	1.52332	1.22308	1.2577	1.35294	1.34817	1.25891	1.25965
3	24500001	24600000	0.964595	0.0138504	0.175086	0.55576	0.510412	0.584939	0.417374	0.442728	0.439768	0.409244	0.39778	0.384985	0.620901	0.421019	0.549507
3	24600001	24700000	0.634506	1.35234	2.09825	4.81126	4.51459	4.49311	3.8661	4.12454	4.77843	3.99632	3.93954	4.07839	4.72062	4.12865	4.60406
3	24700001	24800000	0.970095	1.91498	1.37519	2.87262	2.80338	2.84747	3.48919	3.48691	4.065	3.30674	3.37134	3.41175	2.87384	3.53416	2.84101
3	24800001	24900000	0.942589	1.71583	1.74195	3.40553	3.26212	3.47013	4.16714	4.15264	4.61821	3.9448	4.0285	4.22747	3.37086	4.176	3.37814
3	24900001	25000000	1.98421	1.90254	1.89955	3.81003	3.79519	3.85281	4.75106	4.76189	5.49795	4.68421	4.65444	4.87168	3.86422	4.86021	3.81926
3	25000001	25100000	2.07039	1.98866	1.93648	3.8806	3.90223	4.06152	6.12882	5.88817	6.96559	5.79122	5.89637	6.11562	3.94872	6.11975	3.9473
3	25100001	25200000	2.03188	2.0038	1.95703	3.87473	3.98207	3.83247	4.92285	4.88136	5.64336	4.93887	4.96356	5.05379	3.90329	5.06225	3.89592
3	25200001	25300000	1.96403	1.96721	1.9534	3.78904	3.98322	3.78161	4.87402	4.78921	5.81464	4.65022	4.9084	5.06105	3.83484	4.99135	3.85017
3	25300001	25400000	1.98787	1.94256	1.98092	3.8145	3.96865	4.01311	4.84058	4.70968	5.54334	4.94168	4.14103	4.81323	3.86364	4.81425	3.93116
3	25400001	25500000	1.96953	1.9822	1.98514	3.81694	3.93828	3.91557	4.9337	4.81661	5.50693	4.84759	4.029	4.81596	3.97923	4.80296	3.88991
3	25500001	25600000	2.05022	1.76135	1.68181	3.39449	3.43267	3.44065	4.43332	4.29636	4.87778	4.27417	3.36362	4.28854	3.46701	4.21834	3.42254
3	25600001	25700000	2.02455	1.8854	1.75221	3.60438	3.59926	3.60657	4.73645	4.63633	5.35671	4.80749	3.94849	4.72513	3.65665	4.67493	3.60341
3	25700001	25800000	1.98421	1.96916	1.9221	3.99323	4.0038	4.0419	5.05502	4.91188	5.67522	5.07156	4.10304	4.95686	3.9744	4.93674	4.01292
3	25800001	25900000	1.96953	2.00663	1.8775	4.11263	4.07881	4.07478	5.11523	5.0656	5.91649	5.0368	4.21303	5.06618	4.05484	5.04036	4.08871
3	25900001	26000000	1.88518	2.15242	1.89024	3.74903	3.81307	3.86786	4.59147	4.75911	4.92526	4.60835	3.72436	4.58726	3.82665	4.50091	3.80968
3	26000001	26100000	2.04839	2.02171	1.96938	3.91432	4.04479	4.10926	4.86432	4.90702	5.12283	4.89145	4.11329	4.79755	4.02281	4.76645	4.02197
3	26100001	26200000	1.98787	1.97016	1.92142	3.95481	4.04738	3.93565	4.87886	4.91619	4.90871	4.85764	4.02925	4.75532	4.02395	4.70449	3.97898
3	26200001	26300000	1.98971	2.01013	2.00991	4.05243	4.11047	3.95306	4.88422	4.90736	4.81903	5.14067	4.12787	4.80798	4.06789	4.76288	4.03813
3	26300001	26400000	1.28001	1.67646	1.67529	2.89983	3.08712	2.95683	3.49378	3.27558	3.40626	3.47294	3.03765	3.22	2.9652	3.33288	2.98024
3	26400001	26500000	1.10029	2.58162	0.309255	1.18372	1.29665	1.25094	1.16457	1.18605	1.07681	1.06743	1.00675	1.19997	1.25165	1.09833	1.2429
3	26500001	26600000	0.788547	2.22981	0.97541	1.53701	1.53938	1.44913	1.95229	1.86264	1.99888	1.90942	1.42852	1.80428	1.5423	1.8174	1.50791
3	26600001	26700000	1.07642	2.16167	1.84907	1.15271	1.05116	1.01032	1.12476	1.10582	1.1256	1.0625	0.927127	1.10106	1.12083	1.0664	1.06975
3	26700001	26800000	0.898577	0.556018	2.21463	2.73609	2.8826	2.59625	3.56465	3.64262	3.33733	3.13031	2.43506	3.27765	2.75463	3.18996	2.73582
3	26800001	26900000	0.821556	0.252611	1.98372	2.51892	2.39194	2.24891	3.2929	3.139	3.43764	3.39106	2.22508	3.08162	2.37806	3.05958	2.38403
3	26900001	27000000	1.05629	0.171673	0.939205	1.25155	1.28445	1.16062	1.13437	1.24189	1.21879	1.13392	1.2127	1.18774	1.22991	1.18746	1.23108
3	27000001	27100000	0.97743	2.17715	1.83882	3.80029	3.59661	3.79316	5.01044	5.50375	5.33488	4.93491	3.60311	4.92	3.75036	4.82529	3.72881
3	27100001	27200000	0.997604	1.08854	0.239053	0.90205	0.905621	0.741787	0.819684	0.933742	0.88922	0.895279	0.784947	0.853192	0.846237	0.862852	0.846224
3	27200001	27300000	0.993936	1.20476	1.99704	4.8865	5.09135	4.89816	5.09508	5.00813	5.06676	5.09965	5.09571	5.02799	4.87683	5.07295	4.95779
3	27300001	27400000	1.01777	0.0415511	2.1162	3.8293	3.81685	3.67269	3.94055	3.89767	4.20053	3.77462	4.13528	3.95053	3.73962	3.98665	3.77227
3	27400001	27500000	1.05261	0.148421	3.64602	3.87471	3.71047	3.76413	3.66954	3.71925	3.99794	3.81976	3.75093	3.79678	3.72057	3.78979	3.78249
3	27500001	27600000	1.03611	1.96726	0.493556	3.56126	3.6837	3.60836	4.82444	4.96326	5.0524	5.05722	3.78104	4.73397	3.64395	4.70811	3.61742
3	27600001	27700000	2.04839	2.14418	1.94782	3.83463	3.85603	3.95329	4.69381	4.86528	4.84592	4.75833	4.06215	4.61911	3.85525	4.63494	3.88097
3	27700001	27800000	1.97687	2.06344	1.83963	3.7067	3.69166	3.83471	4.5002	4.72771	4.80351	4.60373	3.84474	4.57053	3.75757	4.48212	3.74381
3	27800001	27900000	2.02822	2.00123	1.90534	3.74463	3.71305	3.84206	4.57929	4.82707	4.82942	4.61629	3.91704	4.56164	3.7821	4.54073	3.76618
3	27900001	28000000	2.04655	2.03155	1.89599	3.71395	3.7396	3.88238	4.6599	4.92699	5.0648	4.64862	3.98937	4.69357	3.78533	4.64248	3.77792
3	28000001	28100000	2.02088	2.08714	1.90495	3.51419	3.54124	3.56833	4.22197	4.47185	4.43361	4.14105	3.45639	4.19348	3.56594	4.12761	3.54119
3	28100001	28200000	1.98971	2.00928	1.92589	3.80804	3.89471	3.97678	4.68978	4.92461	4.82927	4.63607	3.85085	4.58905	3.83997	4.56901	3.89257
3	28200001	28300000	1.94935	2.0403	1.93434	3.71817	3.8589	3.86193	4.74307	4.83581	4.76423	4.594	3.87697	4.64599	3.89037	4.54822	3.81241
3	28300001	28400000	1.89251	2.04746	2.0283	4.09055	4.09489	4.01373	4.76464	4.67621	4.46491	4.71188	3.83565	4.47891	4.08797	4.47666	4.06622
3	28400001	28500000	2.06856	1.93855	1.83142	3.37814	3.31881	3.20172	4.12562	4.08418	3.92926	4.2437	2.90777	3.92301	3.34527	3.82333	3.29874
3	28500001	28600000	1.12414	0.0263338	1.03487	0.363343	0.409332	0.327694	0.415505	0.565473	0.489602	0.351506	0.369607	0.459429	0.372451	0.43142	0.365275
3	28600001	28700000	1.14064	2.21433	1.79239	2.80466	2.86473	2.75401	3.52676	3.5554	3.70456	3.48223	3.00316	3.42663	2.76599	3.44578	2.80744
3	28700001	28800000	0.997604	2.18962	0.440075	0.59611	0.724497	0.589469	0.675849	0.690441	0.711213	0.620374	0.622824	0.68568	0.674813	0.663131	0.633784
3	28800001	28900000	1.00309	2.44768	1.17488	2.16435	2.28019	1.99312	1.29436	1.46001	1.39671	1.42943	1.32323	1.46669	2.1887	1.37931	2.14262
3	28900001	29000000	1.03978	2.10734	0.947084	0.134833	0.142193	0.0693091	0.0896902	0.11858	0.11468	0.0737093	0.0944171	0.0997525	0.10974	0.096775	0.10994
3	29000001	29100000	1.03794	3.35377	0.151564	0.180062	0.23628	0.191204	0.175636	0.321607	0.256816	0.255458	0.241831	0.267904	0.204516	0.245742	0.201117
3	29100001	29200000	0.979266	2.52804	1.02745	0.970845	1.01806	1.14331	1.25954	1.32827	1.37776	1.25357	1.04755	1.23195	1.02827	1.24795	1.04159
3	29200001	29300000	0.975598	3.54698	1.61659	2.34248	2.19223	2.19399	2.374	2.31138	2.09211	2.21785	2.4368	2.36959	2.29495	2.28317	2.24181
3	29300001	29400000	1.03245	2.07328	2.10694	3.84649	3.88915	3.9092	3.35954	3.47305	3.26103	3.03118	3.42679	3.38496	3.9136	3.3065	3.88153
3	29400001	29500000	1.18465	1.0661	2.08368	5.10649	4.65402	4.80465	1.55242	1.72717	1.00599	1.56023	1.54967	1.49661	4.78728	1.45503	4.85144
3	29500001	29600000	1.73636	2.00067	2.01681	3.89596	3.97972	3.96333	4.81989	4.79449	4.8023	4.88484	4.02934	4.68821	3.9481	4.65439	3.94617
3	29600001	29700000	2.04472	1.99233	2.04424	4.17717	4.17874	4.06628	5.06995	5.02361	4.90623	4.90189	4.02883	4.79356	4.1517	4.76938	4.14039
3	29700001	29800000	2.01905	1.99921	1.99461	4.19878	4.16648	4.02915	5.43456	5.02961	5.12855	5.33733	3.99257	5.02864	4.12516	4.95512	4.13081
3	29800001	29900000	2.05206	2.0109	2.00548	4.10647	4.2038	4.20371	5.56602	5.18702	5.24057	5.7449	4.30832	5.16866	4.1366	5.18425	4.17107
3	29900001	30000000	1.9512	2.01383	2.10248	4.27761	4.27923	4.1983	4.74975	4.80554	4.36326	4.9074	3.82862	4.60382	4.23095	4.51257	4.25155
3	30000001	30100000	1.97137	2.02202	1.98928	4.18631	4.24689	4.3437	4.53482	4.28826	4.22342	4.55107	4.46164	4.45412	4.27358	4.40984	4.25848
3	30100001	30200000	1.97687	1.94841	1.97428	4.12293	4.20733	4.18816	4.69268	4.40545	4.38074	4.5457	4.43988	4.41579	4.2038	4.49145	4.17265
3	30200001	30300000	2.02455	1.95041	2.00806	4.56302	4.70077	4.73001	5.20463	5.03784	5.10374	5.17728	5.26485	5.16714	4.68925	5.15706	4.66403
3	30300001	30400000	2.05939	2.01619	1.91756	4.15618	4.05325	4.08593	5.03846	4.90144	4.99585	5.17406	5.32872	5.10473	4.0937	5.08554	4.09823
3	30400001	30500000	1.88885	1.95731	2.01885	4.30076	4.30322	4.29196	5.14489	4.88321	4.86646	5.36265	5.24786	5.13158	4.21569	5.09719	4.29865
3	30500001	30600000	2.00254	1.89231	2.00253	4.01601	4.07845	3.97972	4.90696	4.72575	4.80952	4.99795	4.99398	4.90104	4.01912	4.88568	4.02452
3	30600001	30700000	1.5182	0.986154	1.48199	4.12593	4.16276	4.01947	5.24949	5.15638	5.10675	5.48328	5.48852	5.29221	4.11179	5.29444	4.10227
3	30700001	30800000	1.49274	1.09615	1.5027	2.12945	2.16434	2.1333	2.22731	2.17701	2.31831	2.02318	2.31013	2.19102	2.21742	2.2085	2.14231
3	30800001	30900000	1.9952	1.95875	1.72365	3.779	3.53839	3.86781	5.44585	5.32957	5.54129	5.49698	5.52553	5.47866	3.79409	5.46731	3.72577
3	30900001	31000000	1.99154	2.07508	1.84882	3.91013	3.85142	4.11128	4.70845	4.91638	5.10111	4.78303	5.03588	4.88526	3.95158	4.90674	3.95606
3	31000001	31100000	2.01538	2.07492	1.91691	3.85861	3.83988	4.13585	4.61217	4.83263	5.08075	4.74325	4.99187	4.88216	3.94096	4.84921	3.94249
3	31100001	31200000	2.00071	2.0492	1.88474	3.80702	3.85403	4.13792	4.39568	4.69277	4.87649	4.43552	4.74299	4.6252	3.91055	4.625	3.93032
3	31200001	31300000	2.01905	2.06845	1.90836	3.88358	3.83408	4.13099	4.64847	4.89924	5.06862	4.7234	4.971	4.79255	3.90941	4.85965	3.94744
3	31300001	31400000	1.88884	2.00607	2.29555	4.05387	4.13942	4.27016	4.55133	4.64502	4.83451	4.41563	4.6758	4.78072	4.14672	4.62238	4.15353
3	31400001	31500000	1.01411	1.76131	2.06721	3.96935	3.93704	4.29296	3.95226	4.31985	4.33137	4.15664	4.40474	4.25106	3.95531	4.22981	4.06333
3	31500001	31600000	0.916916	1.6098	1.53914	3.0316	2.86725	3.03319	2.8622	2.94861	3.24508	2.65808	2.71326	2.8199	2.99067	2.8782	2.97632
3	31600001	31700000	0.946257	2.07624	1.81919	1.52499	1.78106	1.63577	2.89217	3.01999	2.92987	2.91093	2.97812	2.94983	1.60682	2.94585	1.64395
3	31700001	31800000	0.887567	2.06523	1.89059	1.48372	1.4052	1.4223	2.88573	2.84185	2.97434	3.07564	2.9316	2.92019	1.47738	2.94075	1.43668
3	31800001	31900000	0.968256	3.32684	2.40987	0.680509	0.633594	0.62678	1.8211	1.93402	1.93107	1.83262	1.88175	1.86969	0.649189	1.87951	0.646527
3	31900001	32000000	0.927919	1.21033	1.47107	1.20938	1.24594	1.08185	1.75379	1.7599	1.673	1.81331	1.60775	1.66069	1.23463	1.72001	1.17691
3	32000001	32100000	0.880117	1.65141	1.9105	1.63463	1.74166	1.66448	1.77835	1.78772	1.75572	1.87221	1.74127	1.81633	1.69821	1.78648	1.67966
3	32100001	32200000	0.964595	1.75384	1.81464	2.74715	3.04246	2.66262	5.68154	4.90984	4.66167	5.47683	4.67354	5.02299	2.73511	5.06349	2.8128
3	32200001	32300000	0.898577	2.41214	2.07635	3.16161	3.04169	3.42688	5.97123	5.85353	5.49263	5.21361	5.20885	5.69942	3.19716	5.53896	3.20607
3	32300001	32400000	0.79955	2.27546	1.77731	2.01187	1.84259	1.7732	3.21316	3.19075	2.88919	3.15084	3.08263	3.10553	1.93211	3.10306	1.87325
3	32400001	32500000	0.883899	2.45576	2.71778	2.75941	2.42093	2.61044	5.06826	5.16857	4.88292	4.71232	4.73475	4.79697	2.62714	4.91007	2.59321
3	32500001	32600000	0.960927	1.77876	2.01214	2.13431	2.14468	2.17032	3.50348	3.11537	3.16126	3.44046	3.14552	3.35663	2.20411	3.26916	2.14972
3	32600001	32700000	2.09974	1.52877	1.753	3.79202	3.88485	3.81428	4.54066	4.42778	4.42876	4.55441	4.51753	4.52044	3.88035	4.49349	3.83018
3	32700001	32800000	2.17859	1.76742	1.7712	3.60539	3.55933	3.61232	4.54473	4.44521	4.41157	4.46206	4.63868	4.58671	3.63097	4.49971	3.59227
3	32800001	32900000	1.93653	2.08247	2.07437	3.80403	3.78195	3.87641	4.60862	4.58146	4.52281	4.73142	4.84085	4.65059	3.79817	4.65564	3.82059
3	32900001	33000000	1.90535	1.91976	2.02036	7.14508	6.92367	7.24417	8.45084	8.55022	8.76342	9.34397	9.179	8.88439	7.07611	8.85066	7.10304
3	33000001	33100000	2.17126	2.01307	1.84587	6.85568	6.78107	6.99245	8.84348	9.19776	9.61066	9.53488	9.87693	9.39771	7.00936	9.40587	6.87584
3	33100001	33200000	2.01171	2.04363	1.95312	4.28496	4.26567	4.2072	4.96608	5.19299	5.25866	5.0751	5.37344	5.15485	4.19166	5.17131	4.25248
3	33200001	33300000	1.88885	1.83629	1.82479	4.02861	4.16402	4.0077	4.76469	4.75674	4.94238	4.64837	4.83212	4.69189	4.08017	4.78789	4.06619
3	33300001	33400000	1.96953	1.82469	1.86825	3.97188	3.91726	4.19904	4.90956	4.81249	4.93974	5.10299	4.95538	5.02335	4.01791	4.94315	4.02757
3	33400001	33500000	2.0924	2.02195	1.93101	3.95336	3.92076	4.02993	4.76976	4.75883	4.87876	5.04915	5.14208	4.91444	3.96891	4.91737	3.96776
3	33500001	33600000	1.99521	1.9353	1.91335	3.92951	3.93829	3.98563	4.98542	4.85301	4.77749	5.02984	5.12715	4.96365	3.95465	4.953	3.95107
3	33600001	33700000	0.893059	1.79603	1.97635	3.5072	3.75182	3.52801	5.03502	5.00244	5.00073	3.46779	4.81675	4.68253	3.48741	4.6196	3.594
3	33700001	33800000	0.931586	1.33131	2.46849	5.01573	5.01735	5.23952	6.60439	6.54994	7.00288	5.03081	6.66864	6.40601	5.14038	6.33001	5.08979
3	33800001	33900000	1.31669	1.86946	1.96698	3.57052	3.48455	3.54862	3.70876	3.75216	3.74419	3.60991	3.96521	3.67065	3.64955	3.75428	3.53437
3	33900001	34000000	1.95303	2.03638	1.99107	4.10442	4.203	4.22094	5.14075	4.95674	5.05443	5.43664	5.32772	5.17918	4.15729	5.18028	4.1758
3	34000001	34100000	1.97503	2.03455	1.90169	3.94839	4.05595	4.04532	4.98909	4.79426	4.93872	5.06052	5.10169	5.0228	3.9779	4.97569	4.01626
3	34100001	34200000	1.98971	1.97953	2.03896	3.87804	3.91903	3.81555	4.94744	4.75642	4.65596	4.98718	4.96766	4.84678	3.87072	4.86111	3.87064
3	34200001	34300000	0.97193	1.76798	1.39491	5.20829	5.01557	4.98396	5.99298	6.36461	6.40164	5.07658	6.21144	6.20331	5.12753	5.98817	5.06831
3	34300001	34400000	0.95726	2.48983	2.43175	5.04158	4.76909	5.10224	7.10175	7.41058	6.96017	5.54463	7.23587	6.83841	5.00065	6.8146	4.96883
3	34400001	34500000	0.927919	1.93044	1.89725	3.95122	3.96184	3.84452	4.31589	4.30726	4.2502	4.18589	4.4661	4.22299	4.01088	4.30407	3.91883
3	34500001	34600000	2.03555	1.96069	2.00263	4.12172	4.14819	4.09628	5.24333	4.97195	5.06976	5.28267	5.34868	5.15146	4.13761	5.18137	4.12201
3	34600001	34700000	2.02822	1.98879	2.03199	4.06214	4.15377	4.10475	5.1083	4.96433	4.94784	5.31054	5.42092	5.14049	4.07684	5.14698	4.10671
3	34700001	34800000	1.9732	1.96446	2.03156	4.16949	4.09693	4.14928	5.14858	4.98874	4.89012	5.14249	5.12216	5.1028	4.12499	5.05737	4.13845
3	34800001	34900000	1.93653	1.95684	2.01831	4.09774	4.14459	4.10778	5.02731	4.91017	5.04836	5.02857	5.20501	5.06672	4.11914	5.04301	4.11665
3	34900001	35000000	2.04471	1.96697	1.81681	3.93976	3.9338	4.16859	4.08449	4.00617	3.99447	4.12076	4.0745	4.05644	4.02157	4.05579	4.01258
3	35000001	35100000	2.08323	2.05049	1.96029	4.0077	4.01458	4.04812	3.99353	3.94259	3.87648	4.12571	4.19582	4.04335	4.00268	4.02511	4.02343
3	35100001	35200000	2.02088	1.93188	1.84973	3.84529	3.84381	3.89509	3.84895	3.72989	3.69471	3.90098	4.08279	3.91516	3.90279	3.84902	3.86133
3	35200001	35300000	1.9732	1.98178	1.94785	4.06798	4.06398	4.0707	4.28497	4.14247	4.13769	4.24873	4.29781	4.21441	4.03409	4.22177	4.06755
3	35300001	35400000	1.84483	1.97489	1.84376	3.78044	3.84394	3.85554	3.67719	3.67539	3.64971	3.78099	3.80455	3.77543	3.877	3.71704	3.8265
3	35400001	35500000	1.98236	1.99626	2.01125	4.0721	4.10789	4.06407	4.07387	4.05856	3.95694	4.07728	4.13322	4.05145	4.10331	4.05957	4.08131
3	35500001	35600000	1.98421	2.06691	1.93189	3.99565	4.19829	4.19984	4.1089	4.04557	3.98009	4.0806	4.12699	4.0728	4.1647	4.06809	4.13013
3	35600001	35700000	1.88885	2.06582	2.02966	4.08532	4.053	4.12001	4.04639	3.8731	3.87162	4.04057	3.98232	4.02603	4.15559	3.96204	4.08602
3	35700001	35800000	1.95853	2.03649	1.96052	4.12355	4.20357	4.26035	3.78703	3.65782	3.66999	3.81391	3.79807	3.81736	4.1812	3.74476	4.19545
3	35800001	35900000	2.10157	1.9805	1.97089	4.16463	4.11579	4.12199	3.97093	3.82363	3.81046	4.07637	4.05638	3.97304	4.08083	3.94595	4.13408
3	35900001	36000000	2.01721	2.05758	2.02716	4.07828	4.19431	4.19425	4.18106	4.0112	3.97896	4.25651	4.29042	4.14231	4.13133	4.14168	4.15525
3	36000001	36100000	2.03372	2.1176	1.94437	4.16168	4.18051	4.29099	4.27107	4.06819	4.03207	4.29261	4.28072	4.18647	4.20926	4.18736	4.21068
3	36100001	36200000	2.00988	1.96613	2.07593	4.51303	4.67311	4.56777	4.29138	4.09127	4.12981	4.45175	4.4201	4.26319	4.62063	4.27435	4.58415
3	36200001	36300000	1.7458	1.88546	1.85842	3.95263	3.95726	3.92996	3.96946	3.90752	3.87209	4.07861	3.95369	4.05344	3.99599	3.95566	3.9466
3	36300001	36400000	0.816053	0.874215	1.85223	2.93855	3.05577	3.23133	2.36129	2.36987	2.35916	2.3815	2.37525	2.3761	3.00336	2.3694	3.07287
3	36400001	36500000	0.861901	1.28349	2.05054	3.44849	3.71948	3.41156	3.25878	3.5474	3.46311	3.36021	3.18693	3.20408	3.56736	3.36073	3.52388
3	36500001	36600000	0.854565	2.38717	2.08334	3.80829	3.38658	3.94952	3.17849	3.13443	3.14123	3.23563	3.08591	3.21247	3.94846	3.15474	3.70691
3	36600001	36700000	0.821556	3.13265	1.41726	4.51904	4.0814	4.12236	3.24873	3.22267	3.37135	3.07548	3.04211	3.24561	4.22597	3.18981	4.23643
3	36700001	36800000	0.84723	2.82555	1.3247	2.93222	2.86515	2.78304	2.26279	2.01167	2.22076	2.14881	2.04551	2.06677	2.98279	2.1357	2.85948
3	36800001	36900000	2.01167	2.09547	2.03885	3.93913	3.84842	4.0884	3.01262	3.06124	3.04433	3.0341	3.16733	3.08904	3.95163	3.06345	3.95742
3	36900001	37000000	2.00254	2.12712	2.02678	4.30987	4.17192	4.3181	2.93645	2.92986	2.87461	2.91684	2.97472	2.97049	4.27185	2.92632	4.2661
3	37000001	37100000	2.02271	2.04463	2.096	4.08665	3.89479	3.91316	2.87666	2.87982	2.87519	2.89587	2.85295	2.8895	3.96233	2.87607	3.96393
3	37100001	37200000	2.00438	2.09071	1.97697	4.16797	4.16835	4.21239	3.28434	3.3393	3.3708	3.39546	3.4211	3.37164	4.17786	3.36187	4.18285
3	37200001	37300000	2.14925	2.1917	1.9543	4.19683	4.20428	3.99666	3.12143	3.29884	3.29183	3.16754	3.29207	3.22297	4.19877	3.23347	4.13146
3	37300001	37400000	2.06673	2.09487	2.03435	4.16504	4.14566	4.29453	3.1037	3.21356	3.23654	3.2264	3.25842	3.24534	4.21248	3.20726	4.20123
3	37400001	37500000	2.03922	2.10143	2.02496	3.99586	4.19487	4.14425	3.18189	3.32201	3.24121	3.20191	3.27766	3.23175	4.13994	3.24454	4.11079
3	37500001	37600000	1.96587	2.16403	2.099	3.08264	2.99003	2.87838	2.73234	2.72427	2.6724	2.73354	2.76512	2.692	2.9819	2.72537	2.98251
3	37600001	37700000	1.97687	2.14815	2.11316	4.3298	4.2577	4.32851	3.52676	3.39823	3.36027	3.53964	3.53821	3.46011	4.24806	3.47176	4.3052
3	37700001	37800000	2.07406	2.08052	2.00944	4.04348	3.95716	4.178	2.24202	2.18214	2.2056	2.23524	2.21755	2.22101	4.14679	2.2164	4.05853
3	37800001	37900000	1.94386	2.1563	2.00454	2.19367	2.22614	2.24079	2.24642	2.16107	2.16058	2.21785	2.23187	2.27801	2.24668	2.20326	2.22011
3	37900001	38000000	1.97687	2.14378	2.11215	2.32688	2.30618	2.31854	2.1983	2.19056	2.05662	2.17259	2.35212	2.12934	2.31561	2.19203	2.31718
3	38000001	38100000	2.04289	2.22503	1.98232	3.27618	3.35753	3.23059	3.15309	3.07605	3.01073	3.12214	2.95222	3.05216	3.34736	3.06197	3.28768
3	38100001	38200000	1.93286	2.20259	1.9179	2.95687	2.88702	2.96596	3.32932	3.33018	3.11487	3.22816	3.42265	3.34744	2.8823	3.28334	2.9364
3	38200001	38300000	1.9512	2.20754	1.94769	2.41878	2.46278	2.51668	3.24618	3.19549	3.11435	3.1934	3.25143	3.25893	2.43092	3.19979	2.46576
3	38300001	38400000	1.94386	2.30335	2.28616	4.294	4.33784	4.314	4.50163	4.61026	4.52089	4.49896	4.67589	4.49728	4.22408	4.56099	4.31524
3	38400001	38500000	2.03922	2.07906	2.11959	4.07714	4.10188	4.063	3.09364	3.29528	3.39415	3.29718	3.28693	3.34094	4.06756	3.27194	4.08065
3	38500001	38600000	2.05206	2.2018	2.18967	4.35345	4.33317	4.47362	4.28856	4.26345	4.47824	4.38451	4.5857	4.42073	4.37496	4.39847	4.38631
3	38600001	38700000	2.0814	2.15298	2.03098	3.92864	4.01114	4.033	3.92695	4.03146	3.96682	3.89145	4.12226	3.95769	3.99522	3.98695	3.99067
3	38700001	38800000	1.95486	2.07961	2.08267	3.75113	3.74937	3.76216	3.74963	3.7533	3.71461	3.64234	3.67507	3.71463	3.71857	3.70674	3.75422
3	38800001	38900000	2.0007	2.05885	1.99524	3.61456	3.66688	3.62934	3.73693	3.67296	3.68615	3.71096	3.59924	3.65111	3.6199	3.68095	3.63686
3	38900001	39000000	1.99337	2.06223	2.09967	3.93662	4.02242	4.16022	2.28457	2.44795	2.25567	2.3023	2.50335	2.34657	3.99463	2.35675	4.03871
3	39000001	39100000	2.03188	2.05511	2.13669	3.1267	2.97307	2.84834	2.0622	2.10213	1.90684	2.04128	2.01093	2.06955	3.13393	2.02358	2.98054
3	39100001	39200000	1.89609	2.07829	2.18598	2.04816	2.12487	1.96987	1.43516	1.6157	1.52518	1.55054	1.67814	1.56719	2.1073	1.55876	2.04666
3	39200001	39300000	1.94386	2.18285	2.14274	2.5014	2.43843	2.42771	3.53112	3.25591	3.28957	3.428	3.20182	3.29554	2.46236	3.33912	2.45563
3	39300001	39400000	1.97319	1.98392	1.97065	2.46362	2.45005	2.39987	2.21722	2.23252	2.20848	2.3171	2.25549	2.23776	2.45712	2.24583	2.43769
3	39400001	39500000	1.99888	2.13177	2.09855	3.33723	3.27292	3.24894	3.85425	3.89681	3.91175	3.82717	3.73084	3.82452	3.29492	3.84362	3.28615
3	39500001	39600000	1.9677	2.03852	1.96209	2.84928	2.80296	2.75385	3.81385	3.89415	3.98186	4.00501	4.05039	3.93448	2.78236	3.94814	2.80176
3	39600001	39700000	1.98604	1.91652	1.90724	2.64604	2.69288	2.72527	3.59295	3.65435	3.69903	3.53564	3.65125	3.64755	2.73678	3.6262	2.68787
3	39700001	39800000	2.06856	2.03343	1.9436	2.92371	2.86652	2.89442	3.63196	3.77763	4.03298	3.84483	4.01603	3.85895	2.88444	3.85773	2.89479
3	39800001	39900000	1.98971	2.01445	2.00386	2.96297	3.04422	2.92332	3.18081	3.18711	3.16819	3.19491	3.1781	3.23094	2.96207	3.18181	2.97641
3	39900001	40000000	2.03005	1.96597	1.95243	3.48329	3.3876	3.34028	3.68494	3.74815	3.87208	3.6989	3.76837	3.71506	3.44306	3.75391	3.40321
3	40000001	40100000	1.86317	2.08902	1.80656	3.76517	3.70413	3.63583	3.55186	3.58285	3.62527	3.36546	3.54655	3.58763	3.69032	3.53325	3.70133
3	40100001	40200000	2.0814	1.99488	1.89975	3.79519	3.80037	3.92881	3.82784	3.87639	3.9368	3.87957	3.91601	3.88445	3.85556	3.88714	3.84096
3	40200001	40300000	1.9677	1.97936	2.0752	4.27545	4.34653	4.2314	3.67125	3.57955	3.5802	3.73548	3.84601	3.65457	4.28015	3.68113	4.2842
3	40300001	40400000	1.94386	1.96813	1.98578	4.08914	4.14053	4.1308	3.21641	3.12892	2.98622	2.98717	3.05192	3.08695	4.15449	3.07287	4.1201
3	40400001	40500000	1.98787	2.00726	1.96923	4.06506	4.17323	4.11731	3.54843	3.4094	3.32392	3.60406	3.54032	3.49683	4.12689	3.48369	4.1183
3	40500001	40600000	2.00254	1.89567	1.88297	3.54687	3.61706	3.67861	2.93959	2.88434	2.90106	3.00465	2.96348	2.972	3.62215	2.93831	3.61378
3	40600001	40700000	2.00804	1.98642	2.01345	4.10829	4.12984	3.98169	4.16442	4.01267	3.93942	4.15491	4.20675	4.08354	4.07562	4.09436	4.07275
3	40700001	40800000	2.10707	1.96358	1.8905	3.84635	3.99525	4.02684	3.9809	3.94686	3.97188	4.09876	4.1582	4.00168	3.97056	4.03049	3.95536
3	40800001	40900000	1.92919	2.00561	1.86973	2.02809	2.027	2.04238	3.86613	3.84421	3.80006	3.97877	4.03854	3.95859	2.04219	3.90454	2.03247
3	40900001	41000000	2.04288	1.87507	1.92728	3.93394	4.05934	4.06346	3.99892	4.16136	4.30572	4.17761	4.38333	4.17111	4.02083	4.20331	4.01846
3	41000001	41100000	2.03188	1.9827	1.93148	3.87234	3.90922	3.94303	3.92781	4.10673	4.3748	4.12315	4.37806	4.17066	3.90137	4.17853	3.90809
3	41100001	41200000	2.00254	1.97674	1.78528	3.54575	3.6078	3.5932	4.15582	4.42823	4.54799	4.53704	4.61285	4.45444	3.59935	4.45338	3.58215
3	41200001	41300000	2.02638	2.00066	1.76955	3.69514	3.6617	3.75319	3.70613	3.8134	4.11064	3.81998	4.01614	3.93527	3.68842	3.89047	3.70315
3	41300001	41400000	2.03922	2.05931	1.86992	3.72113	3.83457	3.95923	4.46133	4.56546	4.80354	4.59878	4.66295	4.59749	3.82056	4.61703	3.83708
3	41400001	41500000	2.04289	2.04347	1.82651	3.51971	3.61991	3.73709	3.5281	3.66644	3.87746	3.59625	3.74162	3.65494	3.64607	3.68001	3.62448
3	41500001	41600000	2.03555	2.01138	1.82639	3.71521	3.68498	3.8661	3.55868	3.80266	3.88149	3.68235	3.82825	3.77494	3.77047	3.74887	3.7546
3	41600001	41700000	1.98971	2.08662	1.87269	3.63562	3.70335	3.94404	3.58255	3.67302	3.87976	3.52293	3.7707	3.71904	3.75924	3.68357	3.7587
3	41700001	41800000	2.03372	2.11812	1.8462	2.9837	2.9859	3.20619	2.61222	2.84161	2.81633	2.51953	2.98384	2.79136	3.04772	2.74961	3.05684
3	41800001	41900000	2.03922	2.03048	1.86705	2.78302	2.8257	2.92155	3.36066	3.5099	3.6151	3.41166	3.46806	3.49229	2.84435	3.47199	2.84284
3	41900001	42000000	1.91992	1.90939	1.87238	3.00694	3.24753	3.20129	2.30664	2.31564	2.47315	2.37603	2.37323	2.33484	3.03527	2.3682	3.15017
3	42000001	42100000	2.00804	1.95354	1.95083	3.73997	3.67606	3.8206	1.93944	2.034	2.08398	2.03503	2.01245	1.98043	3.80306	2.02043	3.74508
3	42100001	42200000	1.92002	1.88686	1.87178	3.66773	3.68079	3.62237	3.30435	3.42677	3.53545	3.55068	3.60318	3.54971	3.66811	3.48243	3.65688
3	42200001	42300000	1.9567	2.00535	1.97445	4.13744	4.16865	4.10073	3.45286	3.51402	3.61749	3.48633	3.6684	3.58055	4.14449	3.54689	4.13551
3	42300001	42400000	1.8485	2.13496	1.96868	4.43978	4.33473	4.64486	3.94362	4.14338	4.1738	4.06674	4.19662	4.12477	4.41596	4.10379	4.47128
3	42400001	42500000	1.9622	2.01969	1.92894	3.9285	3.89145	4.09436	4.02971	3.96985	3.95133	4.00403	4.02446	3.99533	3.95601	3.99576	3.97047
3	42500001	42600000	1.95486	1.99653	1.93007	3.83308	3.96103	3.91952	3.93536	3.9537	3.92456	3.96329	4.01749	3.966	3.89335	3.95875	3.90418
3	42600001	42700000	1.40654	3.394	2.2548	5.08412	5.35462	5.25358	5.13796	5.11827	5.0309	5.29874	4.94372	5.09011	5.13066	5.10455	5.22958
3	42700001	42800000	1.9732	1.94407	2.05464	3.66582	3.67646	3.57957	3.28196	3.1809	3.24273	3.29061	3.30748	3.26676	3.6956	3.26042	3.64036
3	42800001	42900000	1.35514	1.89568	1.9273	3.76	3.8087	3.5897	3.78149	3.91733	3.73764	3.79214	3.81407	3.86385	3.80559	3.80807	3.71827
3	42900001	43000000	2.1034	1.93448	1.83851	3.47087	3.57259	3.50391	3.02562	2.98912	3.38701	3.11437	3.08119	3.06968	3.59563	3.11639	3.51553
3	43000001	43100000	1.9787	1.96805	1.93848	2.17317	2.14519	2.16221	2.94876	2.92275	2.88127	2.96397	3.10826	2.94564	2.10801	2.96402	2.16016
3	43100001	43200000	1.909	2.02142	1.7697	5.00423	4.97759	4.88464	3.51183	3.72805	3.65662	3.60216	3.84891	3.74693	4.97512	3.66775	4.95522
3	43200001	43300000	1.95853	1.9794	1.84697	3.93755	3.94867	4.14962	3.7473	3.75944	4.02474	3.84336	3.74087	3.80506	4.07683	3.82167	4.01077
3	43300001	43400000	2.07406	1.9689	1.83402	3.90385	3.893	4.08813	3.70825	3.70286	3.96614	3.92573	3.8805	3.87871	4.01248	3.8351	3.96066
3	43400001	43500000	2.02821	2.08502	1.89125	3.93427	3.97601	4.16973	3.59682	3.71096	3.81261	3.79757	3.83085	3.75768	4.03912	3.74874	4.02538
3	43500001	43600000	2.01721	2.01184	1.93699	3.78033	3.83659	3.92978	3.16249	3.17251	3.17905	3.35521	3.29525	3.2084	3.8733	3.23197	3.84841
3	43600001	43700000	1.92185	2.09533	2.02774	3.89778	3.90086	4.03841	3.54393	3.63538	3.59912	3.59692	3.73914	3.68726	3.91773	3.62232	3.94514
3	43700001	43800000	1.72197	1.92912	1.76913	1.99929	2.03285	2.059	2.93459	2.87185	2.7661	3.00278	2.92163	2.95303	2.04174	2.89831	2.03023
3	43800001	43900000	1.80449	2.00095	1.84332	2.0742	2.05293	1.99814	2.51868	2.46939	2.46728	2.50244	2.7172	2.71177	2.03771	2.53334	2.0415
3	43900001	44000000	1.20666	1.95186	1.88251	3.23215	3.3406	3.39863	2.81141	2.73621	2.61564	2.81693	2.68978	2.7074	3.41698	2.73293	3.32307
3	44000001	44100000	1.84483	1.99561	1.90864	3.70686	3.72553	3.79136	2.85557	2.95455	2.79784	2.89931	2.83927	2.87772	3.77152	2.86881	3.74107
3	44100001	44200000	0.806886	0.71577	1.15441	2.51306	2.43686	2.13758	1.62939	1.59197	1.53286	1.56779	1.36535	1.52501	2.44417	1.53461	2.35678
3	44200001	44300000	0.968263	1.59065	1.97056	3.96085	3.87804	3.94581	3.27786	3.45888	3.25944	3.32678	3.23169	3.3337	3.89809	3.30997	3.92807
3	44300001	44400000	0.916916	2.02685	1.57005	3.42955	3.10516	3.29781	2.68462	2.66914	2.5845	2.62387	2.57833	2.63158	3.29836	2.62774	3.27478
3	44400001	44500000	1.01961	1.85405	3.41295	0.918691	0.903957	0.782156	0.57679	0.637169	0.59629	0.562272	0.635857	0.634758	0.855446	0.600907	0.866038
3	44500001	44600000	0.914933	1.94889	2.17634	4.14346	4.05646	3.99242	2.29928	2.53085	2.52947	2.51588	2.59299	2.50388	4.01287	2.49158	4.06364
3	44600001	44700000	0.935254	1.51761	2.05313	3.75438	3.73586	3.63366	2.75804	2.65787	2.70489	2.64185	2.70406	2.7531	3.59139	2.69303	3.70758
3	44700001	44800000	1.1058	0.196003	2.08755	3.76673	3.9225	3.72315	3.83261	3.6497	3.73019	3.74442	3.76902	3.79305	3.84158	3.74472	3.80317
3	44800001	44900000	1.95669	2.01701	2.06972	4.045	4.15411	4.11144	3.13391	3.09409	3.06978	3.11198	3.1441	3.11897	4.13687	3.11065	4.10327
3	44900001	45000000	1.27255	1.94716	2.26287	5.8283	5.79193	6.21982	3.85927	3.77854	3.59133	3.74145	3.72675	3.77363	6.07203	3.73844	5.94357
3	45000001	45100000	1.9787	2.00907	1.99531	3.91395	4.04626	3.93638	3.09606	3.06345	3.07545	3.0329	3.17442	3.07442	3.97959	3.08809	3.96511
3	45100001	45200000	1.93835	1.96154	2.04969	3.95983	3.93573	3.75326	2.95357	2.90598	2.83338	2.96607	3.05038	2.97903	3.90302	2.94101	3.88183
3	45200001	45300000	1.00127	2.19008	1.47804	1.19163	1.2769	1.01615	1.08168	0.977351	0.971583	0.847387	1.02872	1.00098	1.19588	0.978142	1.15634
3	45300001	45400000	1.0196	1.40211	0.708223	0.323254	0.265102	0.116325	0.185059	0.132575	0.206033	0.184477	0.18752	0.167344	0.212624	0.177231	0.215217
3	45400001	45500000	0.938921	2.11185	1.3686	3.68371	3.42345	3.65125	2.62854	2.80882	2.62771	2.6211	2.57608	2.64122	3.60606	2.65126	3.58424
3	45500001	45600000	0.85089	2.30007	1.75294	4.02098	4.20757	3.93604	3.003	3.18116	3.06738	3.11896	3.00672	3.15314	4.08333	3.0747	4.05329
3	45600001	45700000	1.00127	1.82175	1.20728	1.2616	1.34028	1.06197	0.675753	0.829979	0.807894	0.799304	0.913676	0.800678	1.22655	0.801572	1.21547
3	45700001	45800000	1.06362	2.10428	1.98315	6.94393	6.96415	6.87981	5.30296	5.30771	5.29918	5.32056	5.5759	5.41892	7.00289	5.3602	6.9292
3	45800001	45900000	0.916916	1.50484	2.21562	2.57186	2.25245	2.41194	1.88803	1.92793	1.83183	1.93451	1.86759	1.85487	2.47201	1.88959	2.40855
3	45900001	46000000	0.946257	2.4953	1.67762	2.51992	2.21248	2.46975	1.7777	1.94729	1.78392	1.9913	1.93473	1.87596	2.39554	1.88488	2.39684
3	46000001	46100000	0.927919	2.65292	2.15351	4.55449	4.4426	4.60329	3.65862	3.83278	3.92007	3.77702	3.81027	3.88232	4.59163	3.79879	4.53296
3	46100001	46200000	1.81549	2.08659	1.90747	2.50114	2.48038	2.42118	1.8297	1.72869	1.71805	1.84093	1.70275	1.74229	2.45829	1.76305	2.46733
3	46200001	46300000	2.10706	1.76032	1.78771	1.90074	1.88759	1.85485	0.987974	1.06263	0.959209	0.988468	0.996519	1.02756	1.87809	0.998384	1.88096
3	46300001	46400000	1.83383	1.99579	2.55919	4.29981	4.29437	4.25285	2.28657	2.41115	2.4732	2.38851	2.46841	2.3247	4.32606	2.4046	4.28229
3	46400001	46500000	1.86684	2.03838	1.90204	4.55125	4.6338	4.66638	2.33883	2.46248	2.43941	2.22702	2.56539	2.38222	4.614	2.40385	4.61689
3	46500001	46600000	1.93468	2.90665	3.73536	4.00205	4.09855	4.24282	2.03534	2.14814	2.06163	2.05548	2.25363	2.14658	4.11807	2.10932	4.11329
3	46600001	46700000	1.99704	2.13945	2.08559	4.24201	4.21361	4.32916	2.16252	2.21099	2.16842	2.22732	2.35163	2.22046	4.23451	2.22315	4.26131
3	46700001	46800000	1.96587	1.9409	1.90948	3.97923	3.92739	4.05663	2.1067	2.06338	2.05193	2.09774	2.14692	2.09233	3.96152	2.09306	3.9874
3	46800001	46900000	2.00254	2.02553	2.11523	4.27579	4.38795	4.4604	2.43634	2.34786	2.40495	2.47299	2.52516	2.48906	4.38486	2.43672	4.37405
3	46900001	47000000	2.01721	1.98658	2.14457	4.27857	4.29974	4.35017	3.18098	3.05179	3.01314	3.24128	3.18774	3.14958	4.27762	3.13377	4.30939
3	47000001	47100000	2.03372	1.96645	1.94768	4.03937	4.05468	4.05146	3.03835	2.92879	3.0181	3.09857	3.11925	3.04691	4.1024	3.03987	4.0485
3	47100001	47200000	2.06306	2.04643	2.04836	4.20618	4.20261	4.23935	3.15401	3.16241	3.05568	3.17274	3.29133	3.15835	4.22648	3.16635	4.21601
3	47200001	47300000	1.99337	2.10745	2.01807	4.18406	4.17635	4.22949	3.66522	3.51616	3.32011	3.6382	3.67663	3.50616	4.21915	3.56067	4.19657
3	47300001	47400000	1.91452	1.92657	1.87454	4.70387	4.72502	4.77719	3.95149	3.89209	3.92651	3.95893	3.92419	3.91051	4.6574	3.93057	4.73526
3	47400001	47500000	1.91818	1.83137	1.89563	4.14951	4.16592	4.2219	2.97871	2.90493	2.92169	2.95266	2.97734	2.96502	4.15107	2.94692	4.179
3	47500001	47600000	1.51474	0.851466	0.786479	3.39774	3.21972	3.23178	2.13961	2.18539	2.0908	2.27616	2.14407	2.15645	3.34742	2.16633	3.28209
3	47600001	47700000	2.00621	1.88921	1.92044	2.13417	2.18855	2.16481	3.15245	3.00855	3.01972	3.0832	3.17871	3.09338	2.18014	3.08777	2.1624
3	47700001	47800000	2.00253	1.90002	2.04921	3.18871	3.17172	3.24543	3.04295	2.99558	2.94213	3.12041	2.96949	2.99372	3.24594	3.01347	3.2018
3	47800001	47900000	1.96219	1.77394	1.96074	4.5594	4.48282	4.46019	3.11801	3.26942	3.08317	3.12734	3.18837	3.1729	4.54381	3.15659	4.50061
3	47900001	48000000	2.03555	2.68893	1.99386	3.75538	3.68981	3.9066	2.75394	2.82001	2.84125	2.85783	2.78359	2.87072	3.84007	2.81107	3.78285
3	48000001	48100000	1.14431	2.19462	0.973223	3.45195	3.39562	3.44617	3.29206	3.3259	3.2755	3.33383	3.28927	3.29	3.35543	3.30323	3.43115
3	48100001	48200000	1.94751	1.18657	1.07178	1.74002	1.7381	1.62409	1.58212	1.75418	1.68576	1.64604	1.74345	1.75765	1.79928	1.68109	1.69986
3	48200001	48300000	1.96036	2.06893	1.92285	3.51106	3.3107	3.42283	3.16412	3.2149	3.14746	3.14849	3.19637	3.13786	3.45024	3.17415	3.41387
3	48300001	48400000	1.31302	1.86782	2.20407	3.86867	3.90133	4.04391	3.3696	3.4895	3.43491	3.44518	3.60497	3.43099	3.96011	3.46796	3.93724
3	48400001	48500000	1.25432	1.97923	5.15864	3.08728	3.18171	3.13168	2.1066	2.13989	2.10846	1.92998	2.05743	2.16469	3.07073	2.06711	3.13332
3	48500001	48600000	1.88701	2.09142	2.15204	3.95768	3.97226	3.95044	3.3095	3.3825	3.26237	3.42422	3.35266	3.33992	3.94409	3.34578	3.96011
3	48600001	48700000	2.04472	2.05828	1.94122	3.91151	3.90287	3.96527	3.00689	3.0304	2.96224	3.04683	3.06197	3.03392	3.93005	3.02146	3.92645
3	48700001	48800000	2.05939	2.0725	1.85443	3.74743	3.80081	3.91238	2.07532	2.20118	2.19326	2.08476	2.19261	2.13044	3.80081	2.14867	3.81959
3	48800001	48900000	1.57154	1.46881	3.09865	3.05157	3.13079	3.09508	1.54099	1.6326	1.62417	1.56648	1.51955	1.57835	3.05214	1.57612	3.09231
3	48900001	49000000	2.01721	2.0751	1.85548	3.56064	3.63641	3.66269	1.89437	2.0484	1.99855	2.00276	2.04363	1.98909	3.66164	1.99676	3.61965
3	49000001	49100000	2.0007	2.04594	1.84887	2.6931	2.71466	2.67917	2.49072	2.57083	2.58006	2.60419	2.60928	2.59262	2.68991	2.57066	2.6956
3	49100001	49200000	2.04289	2.10221	1.9191	4.10553	4.08653	4.06078	2.87693	3.04285	3.11174	2.98824	3.13817	3.02354	4.08328	3.03013	4.08424
3	49200001	49300000	2.03005	2.01876	1.84361	3.88006	3.98076	4.10608	3.03593	3.15761	3.11035	3.03395	2.84798	3.04514	3.98587	3.0353	3.9879
3	49300001	49400000	2.05756	2.05651	1.90145	3.87412	3.9344	4.10126	2.87974	2.97589	2.97298	2.83946	2.98026	2.93853	3.97601	2.92907	3.96877
3	49400001	49500000	2.01355	2.09233	2.04496	3.92228	3.95308	4.03975	3.02224	3.11776	2.94181	3.00643	3.05254	3.01897	3.99213	3.02761	3.97139
3	49500001	49600000	1.98054	1.95959	1.98689	4.00387	4.01053	4.00931	2.94382	2.99289	2.91898	3.06986	3.17727	3.01735	4.00317	3.01913	4.0079
3	49600001	49700000	2.08322	1.98138	1.91646	4.23979	4.22631	4.36136	3.00606	3.06442	2.96669	2.95964	2.96467	2.96308	4.29107	2.99204	4.27539
3	49700001	49800000	2.01721	1.45652	1.60689	3.12593	3.31884	3.08485	1.63252	1.62013	1.54439	1.60273	1.55484	1.5807	3.20638	1.59053	3.17492
3	49800001	49900000	2.00621	1.94983	2.09995	8.55604	8.49315	9.11715	5.99164	5.57993	5.32668	5.87837	5.60101	5.67927	8.76771	5.67063	8.71767
3	49900001	50000000	2.05756	1.98816	1.96959	9.27083	9.16406	9.23164	6.63166	6.38096	6.43843	6.58583	6.90304	6.62934	9.19748	6.58549	9.22207
3	50000001	50100000	2.05389	2.0378	1.94873	8.8138	8.92547	8.95664	6.85019	6.80078	6.92028	7.01695	7.19371	7.04481	8.78187	6.955	8.89843
3	50100001	50200000	1.98236	1.95431	2.02525	7.72283	7.80596	7.99496	6.02892	6.00338	5.86144	6.10496	6.14429	6.02979	7.79713	6.0278	7.84043
3	50200001	50300000	2.01171	2.00437	1.99639	6.72074	6.84777	7.12179	5.83826	5.74889	5.73493	5.76551	5.88082	5.85163	6.91544	5.79341	6.89475
3	50300001	50400000	1.37339	2.05146	2.47142	8.71002	8.2674	8.52231	7.8967	7.54538	7.85606	8.0594	7.91598	7.76607	8.64051	7.85286	8.49797
3	50400001	50500000	1.96953	2.02166	1.9527	7.00015	7.00765	7.06934	6.15784	5.85266	5.87534	6.23443	6.1591	6.0467	6.98373	6.05377	7.02564
3	50500001	50600000	1.95117	1.94319	1.95435	6.86953	6.99733	7.10178	6.05793	5.86276	5.71792	5.81435	5.81248	5.84758	6.96235	5.85201	6.9889
3	50600001	50700000	1.88697	1.98229	1.87837	6.01719	6.30264	6.24733	3.72219	3.59011	3.59597	3.70074	3.61773	3.52084	6.1927	3.64493	6.18781
3	50700001	50800000	1.9567	1.99344	1.96983	4.96245	4.94967	4.94733	3.03768	2.9905	2.81377	3.04568	2.98048	3.01329	4.96925	2.97241	4.95315
3	50800001	50900000	1.99888	1.98789	2.06356	4.89001	4.94482	5.07829	3.0628	3.07297	2.90698	3.05026	3.17939	3.08762	5.08189	3.05323	4.97041
3	50900001	51000000	1.98421	2.02686	2.04487	5.16778	5.03911	5.1599	3.93103	3.78054	3.76904	3.91371	4.02111	3.88465	5.14777	3.88191	5.12192
3	51000001	51100000	2.00802	1.96895	2.04124	4.90765	4.91986	4.99963	3.17264	3.23381	3.11619	3.26977	3.22933	3.15836	4.92385	3.20389	4.94221
3	51100001	51200000	1.90535	1.94942	1.91206	4.80747	4.79558	5.01338	3.26576	3.16272	3.12731	3.21534	3.29933	3.23772	4.88699	3.21347	4.87113
3	51200001	51300000	2.00988	1.9315	2.0165	4.98154	5.0859	5.11212	3.52074	3.44149	3.28479	3.52472	3.52143	3.39433	5.05952	3.45737	5.05954
3	51300001	51400000	1.94753	1.91635	1.62954	3.65091	3.81513	3.41272	2.61182	2.70965	2.74007	2.54035	2.7123	2.7076	3.60368	2.66177	3.62246
3	51400001	51500000	1.0893	0.78698	1.38437	2.63314	2.82514	2.70642	1.68872	2.05678	1.93015	1.75346	1.70123	1.83329	2.70917	1.82054	2.72042
3	51500001	51600000	1.24701	1.56949	0.701476	4.99704	5.2102	5.15457	4.12566	4.21198	4.06593	4.37142	4.14883	4.26002	5.14401	4.18348	5.1198
3	51600001	51700000	2.01721	1.95952	1.92677	5.06676	5.11523	5.19208	4.09626	3.97345	3.87193	4.20092	4.02831	4.04174	5.10669	4.03265	5.12443
3	51700001	51800000	1.9677	1.97434	2.07757	5.43992	5.47958	5.57928	4.05919	3.98474	3.88552	4.10595	4.07315	4.08337	5.53544	4.02093	5.49928
3	51800001	51900000	1.98236	2.0682	1.9826	6.13022	6.20804	6.36351	4.26911	4.1836	4.18411	4.29553	4.45672	4.24334	6.26009	4.27666	6.23317
3	51900001	52000000	2.02455	1.98315	1.91651	5.8098	5.89547	6.00083	3.97429	3.96333	4.03259	3.88747	4.05173	3.96514	5.88574	3.98146	5.90152
3	52000001	52100000	2.03188	2.06106	1.82102	6.05375	6.19803	6.32186	3.81331	3.92288	3.98194	3.80492	4.02421	3.94405	6.14871	3.90846	6.19025
3	52100001	52200000	2.05938	2.00525	1.87411	5.874	6.0516	6.15228	3.9356	3.90971	3.99002	3.9666	4.10117	3.98354	6.0285	3.98008	6.02486
3	52200001	52300000	1.99521	1.96643	1.86092	5.61956	5.60506	6.00659	4.00801	3.94466	3.92842	4.03851	4.1691	4.05364	5.77069	4.01683	5.74077
3	52300001	52400000	1.88518	1.80501	2.04326	5.71915	5.80555	5.78633	4.40488	4.34896	4.12611	4.36576	4.4576	4.3615	5.7084	4.33915	5.77023
3	52400001	52500000	0.940739	2.3902	1.9135	7.74619	7.75463	8.21072	5.10951	5.25061	4.92799	5.41274	5.16186	5.32209	8.04733	5.17007	7.9009
3	52500001	52600000	0.997604	1.91409	1.30154	5.23067	5.27935	4.53142	3.9383	3.62107	3.70579	4.22128	3.93986	3.89045	5.0838	3.87963	5.00177
3	52600001	52700000	0.927919	1.47396	2.17666	4.06822	4.17639	4.17571	3.0057	2.97977	2.81259	2.98431	3.1214	3.05552	3.94208	2.9791	4.13979
3	52700001	52800000	0.926083	1.69751	1.37777	4.2425	4.28655	4.30572	3.07779	3.27273	3.23254	3.30012	3.39972	3.16302	4.25281	3.25486	4.27818
3	52800001	52900000	0.975591	1.27914	1.45872	4.43014	4.66118	4.51732	4.26346	4.20591	3.97671	4.14335	4.00981	4.24446	4.64602	4.11836	4.53522
3	52900001	53000000	0.784803	1.91826	1.41091	5.2902	5.06333	4.73176	4.11436	3.89832	4.11581	4.03073	3.90089	4.09843	5.04922	4.01085	5.02316
3	53000001	53100000	0.852729	1.88492	2.22009	9.9273	9.69148	9.5656	7.63255	7.15332	7.79609	7.78229	7.89539	7.56291	9.70961	7.64728	9.72698
3	53100001	53200000	0.935254	2.04103	2.02272	7.34655	6.9487	7.95398	5.52953	5.38551	5.2902	5.50599	5.08162	5.23053	7.31666	5.35605	7.40498
3	53200001	53300000	0.838059	2.58195	1.93119	4.20968	4.57936	4.49004	3.71001	4.02835	3.75703	3.81227	3.9711	3.82787	4.33971	3.85379	4.42352
3	53300001	53400000	0.927919	1.59014	1.74623	5.43776	5.16186	5.36156	4.48813	4.74054	4.45392	4.89718	4.40196	4.8311	5.35598	4.59246	5.31911
3	53400001	53500000	0.935254	1.34929	1.32707	3.06447	2.76771	2.85218	2.83314	3.05364	3.13946	2.93793	3.19389	3.02923	3.16584	3.02873	2.89213
3	53500001	53600000	1.00861	2.53504	1.75302	9.47517	9.3816	9.75076	8.60189	8.64058	9.46358	8.82847	9.5446	9.07279	9.46408	9.00673	9.53456
3	53600001	53700000	0.992101	1.83111	1.44082	6.54845	6.11499	5.99302	5.83199	6.05709	5.94259	5.46934	5.88157	5.76823	6.2633	5.83307	6.21432
3	53700001	53800000	1.00677	1.70041	1.84875	6.41382	6.55916	6.06812	4.9388	5.16093	5.23727	4.97925	5.0661	5.21177	6.37953	5.07526	6.34366
3	53800001	53900000	0.97193	0.4321	2.77971	4.14418	4.18377	3.84997	3.195	3.11204	3.09314	3.12551	3.3699	3.10381	4.00174	3.17754	4.05653
3	53900001	54000000	1.01777	1.4276	1.79626	1.55271	1.65159	1.5406	1.33098	1.53093	1.54767	1.24585	1.36501	1.41582	1.57991	1.39921	1.58087
3	54000001	54100000	0.993936	1.94557	0.938831	4.32336	4.51682	4.55277	3.89832	4.0941	4.15508	3.90593	3.87301	4.11717	4.4047	3.98362	4.46317
3	54100001	54200000	0.986601	1.27884	1.64579	4.34351	4.43142	4.32789	5.00194	5.05758	5.13006	5.10898	5.4963	5.24052	4.26567	5.1561	4.36737
3	54200001	54300000	0.959078	1.72914	1.63142	4.76389	5.08057	4.68671	5.5083	5.25573	5.11347	5.34965	5.20991	5.23741	4.83825	5.28572	4.84077
3	54300001	54400000	0.905913	1.89186	1.96908	5.72355	5.43678	5.44625	5.99321	5.57221	5.86923	5.08043	5.51976	5.6139	5.73635	5.5978	5.53394
3	54400001	54500000	0.946257	2.04428	1.37304	4.29112	4.57172	4.51076	4.41489	4.32606	4.28575	4.19703	4.37982	4.38741	4.50344	4.32004	4.45622
3	54500001	54600000	0.865568	1.24123	0.414828	3.63988	3.42467	3.59814	4.61845	4.3705	4.32722	4.54032	4.10744	4.40465	3.67645	4.38913	3.553
3	54600001	54700000	0.889406	2.28265	2.37344	6.19517	6.18681	6.27042	7.03653	6.67454	6.79638	7.0329	6.80138	6.78679	6.27021	6.86685	6.21736
3	54700001	54800000	1.00494	3.06091	1.02395	2.22979	2.2319	2.10558	2.18431	2.47089	2.43265	2.37058	2.40856	2.40637	2.39764	2.37122	2.18828
3	54800001	54900000	0.913248	2.03692	1.939	7.77189	7.70575	7.93285	5.27175	5.88481	5.64256	5.59816	5.75527	5.72667	7.80595	5.62671	7.80292
3	54900001	55000000	0.953585	2.35098	1.97458	6.40373	6.75636	6.66455	5.52851	5.52528	5.82117	5.51646	5.20413	5.57038	6.66992	5.51564	6.60651
3	55000001	55100000	0.988433	2.1073	2.28174	4.43798	4.49482	4.25448	4.0777	4.01956	3.83607	4.318	4.01382	4.08889	4.40618	4.05009	4.39455
3	55100001	55200000	0.7372	1.97092	1.74997	0.611519	0.707059	0.681233	0.582217	0.624996	0.631666	0.446881	0.51369	0.551321	0.703019	0.555224	0.665356
3	55200001	55300000	0.84723	1.94971	1.79017	4.99407	4.83011	5.00735	4.03253	3.98823	4.13518	4.24191	4.10204	4.15724	4.95953	4.09905	4.94319
3	55300001	55400000	0.902245	1.62497	1.40606	3.75171	3.75793	3.57611	2.95752	3.28257	3.33908	3.35071	3.61159	3.38028	3.71773	3.30157	3.69428
3	55400001	55500000	0.975598	1.05175	1.04741	5.05541	5.21983	4.57565	4.53652	4.65	4.74649	4.42847	4.45519	4.45751	5.00307	4.56177	4.94259
3	55500001	55600000	0.924251	2.1085	2.19266	4.46112	4.37851	4.28553	3.8578	3.88144	4.19582	4.06768	4.18019	3.98074	4.51206	4.03402	4.37447
3	55600001	55700000	1.00494	1.35944	1.59213	2.51636	2.60986	2.41215	2.76571	2.92439	3.09028	3.0816	3.09658	3.0602	2.45209	2.98882	2.51149
3	55700001	55800000	1.02328	1.48463	2.01488	2.08955	2.05104	2.40738	1.97819	2.21761	2.14824	1.7282	2.11971	2.07476	2.0578	2.03058	2.17699
3	55800001	55900000	0.968256	1.95861	2.18655	5.26806	5.12398	5.47134	4.85616	4.68755	4.75505	4.28899	4.3532	4.53649	5.23082	4.58259	5.28588
3	55900001	56000000	0.986601	1.76131	1.05323	5.18258	5.14304	5.59377	4.17322	4.11784	4.34535	3.94285	4.02766	4.44253	5.49423	4.11913	5.30262
3	56000001	56100000	1.01777	3.26052	0.524947	1.40262	1.29499	1.4834	1.07054	1.37478	1.13338	1.30088	1.28377	1.25464	1.43932	1.2274	1.39151
3	56100001	56200000	1.01961	1.19623	0.964737	0.841154	0.725031	0.833708	0.776453	0.721758	0.758541	0.685394	0.682247	0.738309	0.815387	0.723892	0.798146
3	56200001	56300000	0.982933	2.14394	2.78504	7.39812	7.49423	7.51319	6.36645	6.67985	6.40323	6.59307	6.8013	6.38144	7.44805	6.56672	7.46834
3	56300001	56400000	1.00127	2.12506	2.16839	5.16628	5.0309	4.9157	5.12333	5.1608	5.40034	5.18071	5.46593	5.36875	5.03626	5.2644	5.03659
3	56400001	56500000	0.964595	1.6899	1.83688	5.75734	5.87502	5.46151	5.60345	5.51934	5.35002	5.51442	5.58225	5.4538	5.64479	5.51317	5.69527
3	56500001	56600000	0.927919	1.49475	1.60483	4.69073	4.67659	4.87216	5.45129	5.2642	5.1345	5.23541	5.1436	4.98843	4.70767	5.24457	4.74566
3	56600001	56700000	0.981098	1.88186	1.30534	5.00519	4.8534	4.80457	6.08003	5.96279	6.26871	6.33248	5.95277	6.23283	4.94087	6.11738	4.88698
3	56700001	56800000	0.891242	1.95735	2.95181	11.0294	10.1598	10.7363	9.83073	9.39844	9.04447	9.84763	9.2797	9.40372	10.8443	9.47498	10.6357
3	56800001	56900000	0.927919	1.52621	1.2503	3.58861	3.54484	3.49931	3.36833	3.39104	3.2584	3.45473	3.62541	3.44448	3.44121	3.41747	3.54406
3	56900001	57000000	1.05262	1.23837	1.98728	4.1982	4.02841	4.01664	5.0327	5.05736	4.9667	5.13668	5.1284	5.08702	4.09418	5.06397	4.08025
3	57000001	57100000	2.03922	1.88008	1.79	3.68177	3.79713	3.72495	4.37797	4.62814	4.55684	4.60634	4.72687	4.57688	3.77229	4.57777	3.73431
3	57100001	57200000	2.03005	2.00972	1.86279	3.89221	3.95577	4.09966	4.72362	4.84095	4.96851	4.62628	4.8456	4.79629	3.97412	4.79957	3.98161
3	57200001	57300000	2.03372	2.03276	1.8547	3.97435	4.01954	4.04812	4.86727	4.99124	5.15978	4.78065	4.94404	4.95182	4.00766	4.94697	4.01389
3	57300001	57400000	1.94202	1.90795	1.93738	3.98023	4.00536	4.21465	5.09101	4.84837	4.79216	5.02268	4.84561	4.8758	4.04665	4.91862	4.0654
3	57400001	57500000	2.03188	1.96615	2.02444	4.01528	3.98765	4.01603	4.92423	4.68736	4.63325	4.96015	4.95083	4.85431	3.99295	4.82908	4.0063
3	57500001	57600000	1.99521	1.94552	1.95141	4.00046	4.14502	4.10219	5.08159	4.30775	4.85954	5.31522	5.21238	4.98357	4.09365	4.94175	4.08211
3	57600001	57700000	2.01169	2.09421	1.92344	4.01505	3.98862	4.18374	5.03279	5.7659	5.06245	4.914	5.01458	5.09577	4.06997	5.14922	4.06156
3	57700001	57800000	1.99704	1.9876	1.87197	3.99837	4.11965	4.15115	4.8501	4.80314	4.76924	5.02578	5.0581	4.91308	4.06393	4.89985	4.08919
3	57800001	57900000	2.02638	1.95264	1.96696	4.00787	4.12023	4.24204	4.87766	4.84384	4.73954	4.90155	4.89059	4.84829	4.12281	4.85027	4.12227
3	57900001	58000000	2.02821	2.01984	1.9228	4.01042	4.02499	4.18424	4.9492	5.01456	5.10974	4.90193	5.02716	5.00872	4.05517	5.00002	4.07246
3	58000001	58100000	1.94202	1.90792	2.02025	4.14665	4.19255	4.39676	5.22316	5.15627	5.11186	5.1779	5.16879	5.19386	4.2972	5.16747	4.24394
3	58100001	58200000	1.92002	1.94623	2.10588	4.20009	4.269	4.23146	5.18606	4.9676	4.91123	4.89903	4.94488	5.0053	4.27225	4.98067	4.23342
3	58200001	58300000	1.9622	2.06849	2.09066	4.25089	4.1691	4.27304	5.17917	4.94893	4.97884	5.14081	5.10986	5.06732	4.26005	5.0707	4.23077
3	58300001	58400000	1.93652	1.93547	1.92119	3.17381	3.33676	3.35574	5.22551	5.12164	4.99072	5.30294	5.22757	5.17762	3.30699	5.17254	3.28774
3	58400001	58500000	1.95853	1.99574	1.98589	3.35572	3.41463	3.35084	5.00858	4.90591	4.84234	5.18762	4.9492	5.0668	3.26801	4.97735	3.3736
3	58500001	58600000	2.00804	1.91826	2.08139	4.06842	4.0621	4.11127	5.06944	4.98324	4.88301	5.21265	5.33727	5.12476	4.12282	5.09457	4.08054
3	58600001	58700000	1.7953	1.96944	1.83979	3.98042	3.97976	4.06595	5.02843	4.85196	4.75857	5.03575	4.87747	4.87981	4.02661	4.90927	4.00851
3	58700001	58800000	0.911412	1.02691	1.16509	3.78151	3.85691	3.78414	4.19608	4.03867	3.98539	3.93138	3.81015	3.91779	3.83552	3.99032	3.80736
3	58800001	58900000	1.25637	0.659106	1.97396	2.52206	2.49444	2.54845	3.45179	3.39433	3.3794	3.53845	3.45363	3.47836	2.54719	3.44307	2.52156
3	58900001	59000000	1.92552	1.91826	1.91326	4.31327	4.27614	4.39827	5.54565	5.30714	5.33228	5.47213	5.43769	5.3929	4.30765	5.41825	4.32892
3	59000001	59100000	1.65954	2.23146	2.20176	5.27016	5.32896	5.51216	6.03663	5.59068	5.58684	5.8347	6.07528	5.78619	5.29495	5.82106	5.36944
3	59100001	59200000	1.04161	3.34949	2.45019	3.83787	4.19743	3.3873	4.07419	4.06894	3.77791	3.93347	3.74189	3.82634	3.78506	3.91677	3.79294
3	59200001	59300000	0.975598	2.28978	1.67273	2.79401	3.19412	2.82027	2.23448	2.20216	2.22551	2.16241	2.00513	2.08072	3.22291	2.16425	2.9306
3	59300001	59400000	1.05995	0.482275	0.927614	1.39681	1.49975	1.45218	1.15178	1.30107	1.31732	1.20869	1.23997	1.2962	1.3673	1.24227	1.44897
3	59400001	59500000	0.966427	1.54983	1.97962	11.091	10.3747	11.2961	5.06664	5.19943	5.37057	4.82852	5.11905	5.13685	10.9236	5.11376	10.9134
3	59500001	59600000	1.7458	1.98686	1.92297	2.05608	2.04485	2.10919	2.84463	3.02314	2.98976	2.92391	2.99152	2.95834	2.08296	2.9539	2.06985
3	59600001	59700000	1.94569	1.99534	1.0839	1.8905	1.95027	1.9437	2.72751	2.83727	3.03303	2.72295	2.8117	2.87232	1.95034	2.8243	1.92797
3	59700001	59800000	2.01905	2.06787	1.89297	2.01673	2.06449	2.02119	2.8426	3.05708	3.13554	2.93341	3.10507	3.00472	2.02638	3.0127	2.03402
3	59800001	59900000	2.03922	2.05055	1.88252	1.92477	1.95425	1.99383	2.78429	2.83884	2.96402	2.82722	2.94689	2.85677	1.9601	2.87139	1.95741
3	59900001	60000000	1.98421	2.04415	1.91049	2.03343	2.02329	2.03631	2.89964	2.96238	2.89934	2.8422	3.05695	2.92909	2.03295	2.9312	2.031
3	60000001	60100000	1.10397	1.26491	0.896327	1.86457	1.80631	1.80409	2.05206	2.12967	2.18545	1.84381	1.81472	1.99225	1.89299	1.99947	1.82477
3	60100001	60200000	2.04289	2.01539	1.91716	1.98096	2.02682	1.94021	2.85613	2.97476	2.97994	2.99703	3.10666	2.98285	1.98814	2.98184	1.98235
3	60200001	60300000	2.07589	1.96374	1.88075	2.01825	2.0774	1.92713	2.77621	2.87969	2.88373	2.99117	2.96523	2.9183	2.00845	2.89821	2.00664
3	60300001	60400000	2.02638	2.02891	1.96318	1.9629	2.00706	1.89131	2.42484	2.52934	2.47314	2.74502	2.87054	2.67854	1.93512	2.60309	1.95317
3	60400001	60500000	2.05206	2.10114	1.92616	3.65389	3.57554	3.68573	3.76432	3.86952	3.81002	3.71682	3.05327	3.60271	3.67426	3.62946	3.63809
3	60500001	60600000	2.01721	2.05577	1.85915	3.69668	3.76848	3.74915	3.6502	3.84337	3.86518	3.70588	2.94583	3.62328	3.72479	3.58475	3.73798
3	60600001	60700000	1.07829	2.18865	1.82951	3.76214	3.83428	3.76184	3.78781	3.97754	4.0546	3.8012	3.15884	3.69173	3.78463	3.74179	3.78593
3	60700001	60800000	0.946257	2.36988	1.37546	0.287036	0.343893	0.279939	0.229298	0.289143	0.410536	0.222689	0.265927	0.286677	0.299314	0.276354	0.302325
3	60800001	60900000	0.999436	1.96857	1.63758	4.75141	4.44505	4.42269	4.12043	4.35534	4.2877	4.16982	4.39308	4.31156	4.59226	4.26398	4.53728
3	60900001	61000000	0.619835	2.25907	1.41162	3.70704	3.91403	3.46132	3.82128	4.02293	4.08047	3.43726	3.41109	3.58279	3.72193	3.74381	3.68947
3	61000001	61100000	1.02878	0.782868	2.17553	6.33202	6.16443	6.10601	6.1004	6.34971	6.37391	5.86856	5.21572	6.07973	6.27623	5.96585	6.20008
3	61100001	61200000	0.935254	1.71481	1.87781	1.54401	1.42651	1.44278	1.36433	1.4784	1.29467	1.37582	1.50226	1.43185	1.52273	1.40099	1.4702
3	61200001	61300000	1.01961	1.91091	1.93428	3.80477	3.7614	3.5819	3.87138	3.98687	4.16684	4.0714	4.00781	4.11164	3.69859	4.01968	3.71476
3	61300001	61400000	1.96953	2.03357	1.91199	3.67479	3.78393	3.72499	3.85219	3.97232	4.07777	3.823	3.99464	3.94984	3.7499	3.94286	3.72764
3	61400001	61500000	2.00437	2.02426	1.89752	3.63169	3.81206	3.81176	3.80308	3.89439	3.92913	3.80477	3.86298	3.87571	3.7148	3.85855	3.75086
3	61500001	61600000	2.0062	2.04439	1.85067	3.68382	3.87195	3.85552	3.884	3.86223	3.76849	3.95103	4.00158	3.88042	3.80581	3.89265	3.8028
3	61600001	61700000	1.8485	2.01825	1.96459	3.77572	3.72349	3.85742	3.94059	3.78567	3.68293	3.95434	3.96865	3.906	3.76245	3.86476	3.78514
3	61700001	61800000	0.95726	1.78354	1.92175	4.25616	4.3011	3.98045	4.67234	4.47347	4.75328	4.26167	4.3953	4.65501	4.20433	4.50763	4.1768
3	61800001	61900000	0.973763	1.74931	1.48366	3.3512	3.30217	3.32927	4.45052	4.59182	4.5542	4.45219	4.11569	4.42304	3.35829	4.4296	3.32749
3	61900001	62000000	0.861901	0.573274	1.3781	0.78277	0.694838	0.744998	0.78754	0.744154	0.789582	0.764916	0.927108	0.788153	0.721027	0.800231	0.739987
3	62000001	62100000	0.816053	1.5908	2.23944	1.62285	1.72888	1.46644	2.0121	1.97952	2.10675	2.09142	2.11495	2.01159	1.67676	2.06022	1.60239
3	62100001	62200000	0.97193	2.07422	1.84927	3.04442	2.772	2.8637	3.20641	2.98823	3.05568	2.90314	2.89039	2.98287	2.94052	3.00658	2.89118
3	62200001	62300000	0.935254	2.19591	2.14669	1.66938	1.80648	1.83062	2.3912	2.59965	2.58097	2.43964	2.45024	2.58178	1.83719	2.49098	1.76737
3	62300001	62400000	0.850898	2.78266	2.10358	4.8818	4.67819	4.70101	6.76776	6.1627	6.59718	6.66834	6.5111	6.65571	4.76242	6.53807	4.7528
3	62400001	62500000	1.69073	1.99894	1.91868	3.15773	3.13496	3.11606	4.21061	4.03961	4.11542	4.39798	3.9116	4.11741	3.12155	4.13182	3.1362
3	62500001	62600000	2.03555	1.91826	1.9463	2.93371	3.02074	2.9412	4.06485	3.85413	3.88187	4.14576	3.12928	3.8169	2.96368	3.79675	2.96496
3	62600001	62700000	1.92001	2.11307	2.06483	2.93805	2.92783	2.94845	4.19691	3.97614	3.83383	4.16055	3.16259	3.86222	2.93798	3.84631	2.9381
3	62700001	62800000	2.07956	1.98364	1.89977	2.27755	2.3542	2.20153	4.05434	3.97798	3.86713	3.93539	3.05533	3.75181	2.26884	3.7584	2.27691
3	62800001	62900000	2.08323	1.98468	1.7459	2.87077	2.93616	2.8746	3.85077	3.82659	3.95368	3.83264	3.08993	3.69972	2.88413	3.69625	2.89369
3	62900001	63000000	2.02088	2.04032	1.91424	3.00561	3.05258	3.07435	3.95201	3.94533	3.99235	3.97944	3.14148	3.79737	3.0091	3.78632	3.04404
3	63000001	63100000	2.06123	1.97639	1.87682	2.19089	2.25476	2.25155	3.85437	3.81764	3.78919	3.92451	3.07541	3.71649	2.18013	3.67787	2.2322
3	63100001	63200000	2.08687	1.99537	1.8593	3.7652	3.74072	3.82037	3.77862	3.83174	3.95619	3.73611	2.9602	3.66982	3.78343	3.63371	3.77528
3	63200001	63300000	2.02822	2.05217	1.86768	3.7541	3.73955	3.91564	3.79143	3.95259	4.05601	3.71679	2.96814	3.72951	3.82986	3.67525	3.80227
3	63300001	63400000	2.07223	2.03755	1.7768	3.75135	3.82396	3.81181	3.83953	3.99756	4.16587	3.94213	3.10015	3.79258	3.82274	3.78947	3.79557
3	63400001	63500000	2.04472	1.70202	1.89842	3.167	3.27179	3.2955	3.25003	3.34623	3.41717	3.2352	2.52148	3.25247	3.33772	3.13569	3.24428
3	63500001	63600000	2.00804	1.958	2.05665	3.59997	3.68898	3.53853	3.74958	3.70387	3.71759	3.86951	3.07759	3.62263	3.66225	3.61205	3.60864
3	63600001	63700000	2.04105	2.03389	2.01128	3.80286	3.77396	3.68571	3.92521	3.8897	3.86961	4.11456	3.17023	3.79653	3.76269	3.77896	3.75385
3	63700001	63800000	2.00988	2.00788	1.93673	3.83465	3.80579	3.76959	4.05703	3.92804	3.84023	4.03739	3.06691	3.79696	3.83781	3.76625	3.80325
3	63800001	63900000	2.05389	2.04787	1.95199	3.86773	4.01055	3.9358	4.08458	4.12994	4.20079	4.06466	3.24959	3.94226	3.93017	3.92875	3.9376
3	63900001	64000000	2.07773	1.91502	1.87338	3.67995	3.73067	3.68741	3.90047	3.80315	3.90773	3.88675	3.15719	3.70215	3.70744	3.7189	3.69927
3	64000001	64100000	2.01905	1.97962	1.94642	3.77469	3.86532	3.71099	3.86192	3.7865	3.74106	3.92916	3.04321	3.70395	3.8437	3.65707	3.78314
3	64100001	64200000	2.03372	1.96772	1.97477	3.87834	3.97368	3.86537	4.01107	3.95759	3.87645	4.14098	3.25269	3.82522	3.88258	3.83437	3.9055
3	64200001	64300000	1.03061	1.54543	1.72614	4.64353	5.06887	4.8465	3.58816	3.67112	3.66316	3.6576	3.05512	3.65955	4.74479	3.51844	4.84986
3	64300001	64400000	2.03005	1.95877	2.0107	5.54381	5.56673	5.46901	4.03417	4.03676	4.12755	4.26829	3.32227	3.98589	5.55651	3.94306	5.52636
3	64400001	64500000	2.00438	1.94674	2.01309	3.64705	3.78519	3.75675	3.91533	3.8625	3.69605	4.03946	3.0594	3.7263	3.69552	3.69715	3.72919
3	64500001	64600000	2.02455	1.98785	1.98525	2.02699	2.10433	2.15795	2.78718	2.80522	2.77675	2.96344	1.93292	2.67203	2.07926	2.62383	2.09573
3	64600001	64700000	2.02088	1.94023	2.03968	3.74602	3.88072	3.68825	3.83868	3.77487	3.74899	3.87047	3.04323	3.64521	3.8365	3.64099	3.7708
3	64700001	64800000	1.97687	1.8612	1.83514	3.93635	3.85207	3.95797	3.81837	3.89651	4.01562	3.85911	3.03699	3.74799	3.91726	3.70721	3.9152
3	64800001	64900000	1.77496	0.0624188	0.916472	0.127362	0.191125	0.12464	0.118726	0.260846	0.17487	0.118905	0.0826794	0.138318	0.13352	0.139717	0.144768
[truncated: 10,171 more rows]

## Sheet: Fig3c - SVs
sample	region	sv	count
MELC.A9	H	DEL	1.00799
PEI.DF490	H	DEL	0.99201
PEI.DF488	PEI	DEL	1.07384
PEI.DN03	PEI	DEL	1.05803
PEI.DN08_S3	PEI	DEL	1.01111
FFM.22F10	USA	DEL	1.03829
FFM.19G1	USA	DEL	1.06104
FFM.20B2	USA	DEL	1.06191
MELC.A11_S1	USA	DEL	1.01238
NYTC.C9_S2	USA	DEL	0.99844
MELC.A9	H	INS	0.998406
PEI.DF490	H	INS	1.00159
PEI.DF488	PEI	INS	1.01953
PEI.DN03	PEI	INS	0.983927
PEI.DN08_S3	PEI	INS	0.934113
FFM.22F10	USA	INS	1.00159
FFM.19G1	USA	INS	1.02736
FFM.20B2	USA	INS	1.0279
MELC.A11_S1	USA	INS	0.956961
NYTC.C9_S2	USA	INS	0.937168
MELC.A9	H	DUP	0.983935
PEI.DF490	H	DUP	1.01607
PEI.DF488	PEI	DUP	1.33895
PEI.DN03	PEI	DUP	1.34633
PEI.DN08_S3	PEI	DUP	1.25994
FFM.22F10	USA	DUP	1.60179
FFM.19G1	USA	DUP	1.67132
FFM.20B2	USA	DUP	1.67237
MELC.A11_S1	USA	DUP	1.59126
NYTC.C9_S2	USA	DUP	1.57703
MELC.A9	H	INV	1.00671
PEI.DF490	H	INV	0.993289
PEI.DF488	PEI	INV	1.80761
PEI.DN03	PEI	INV	1.78635
PEI.DN08_S3	PEI	INV	1.73043
FFM.22F10	USA	INV	1.71141
FFM.19G1	USA	INV	1.76398
FFM.20B2	USA	INV	1.76622
MELC.A11_S1	USA	INV	1.71924
NYTC.C9_S2	USA	INV	1.68233
MELC.A9	H	BND	0.981147
PEI.DF490	H	BND	1.01885
PEI.DF488	PEI	BND	1.55154
PEI.DN03	PEI	BND	1.53871
PEI.DN08_S3	PEI	BND	1.30846
FFM.22F10	USA	BND	1.76494
FFM.19G1	USA	BND	1.90132
FFM.20B2	USA	BND	1.87405
MELC.A11_S1	USA	BND	1.71841
NYTC.C9_S2	USA	BND	1.63819

[truncated: 26 more sheets: Fig3d - TandemDup, Fig3e - Telomere, Fig3f - Dloop, Fig4a - SteamerPhy, Fig4b - ATGbias, Fig4c - UpstreamBias, Fig4d - TEs, Fig5a - PCA, Fig5b - Polymerases, Fig5c - GeneExp, EDF1 - Purity, EDF2c-d - LOH, EDF2e - LOHsize, EDF3 - spectra, EDF4a-d - SigExp, EDF4e - Sig1coding, EDF5 - Regression, EDF6 - SVs , EDF7a - mtPhy, EDF7b - mtSNVs …]
